# Supplementary material for: Cryopreservation and post-thaw characterization of dissociated human islet cells
Source: PLoS One. 2022 Jan 26;17(1):e0263005. doi: 10.1371/journal.pone.0263005 (PMC8791532; doi:10.1371/journal.pone.0263005)
Supplement: S1 Table — (CSV) [file pone.0263005.s004.csv]

Fig 1A Graded Freezing (1°C/min); 15 min incubation with 10% DMSO
Normalized to live control without CPA
Direct-thaw							Plunge-thaw
	23-Apr	16-Apr	09-Apr	Mean	SD	SEM		23-Apr	16-Apr	09-Apr	Mean	SD	SEM
0	100	98.9	99.4	99.43333333	0.550757055	0.317989062		35.5	14.3	9.6	19.8	11.26617356	6.504719145
10	87.9	90.9	91	89.93333333	1.761628035	1.017106256		44.6	35.1	33.1	37.6	5.016638981	2.89644283
20	88	88.8	83.9	86.9	2.628687886	1.517718179		62.3	54.2	50.4	55.63333333	4.962750134	2.865329176
30	85.9	85.7	88.8	86.8	1.734935157	1.001694664		62.8	64	57.8	61.53333333	2.684937409	1.550194809
40	84.5	88.6	87.1	86.73333333	2.074447718	1.197718082		65.3	66.2	72.7	68.06666667	3.296799795	1.903464085
50	81.7	85.3	86.5	84.5	2.497999199	1.442262817		54.2	64.6	72.7	63.83333333	7.572024535	4.371838646
Fig 1A Graded Freezing (1°C/min); 15 min incubation with 16% DMSO
18-Aug			27-Jul			Mean				SD		SEM
Normalized to live control without CPA			Normalized to live control without CPA
	Direct-thaw	Plunge-thaw		Direct-thaw	Plunge-thaw		Direct-thaw	Plunge-thaw		Direct	Plunge	Direct	Plunge
0	93.5	26.3	0	95.43478261	16.41304348	0	94.4673913	21.35652174		1.368097903	6.991134002	0.967537414	4.944224895
-10	82.9	37.5	-10	82.82608696	30.43478261	-10	82.86304348	33.9673913		0.052264414	4.995863128	0.036962103	3.53314224
-20	78.2	48.4	-20	79.34782609	42.82608696	-20	78.77391304	45.61304348		0.81163561	3.941351711	0.573999724	2.787377448
-30	72.4	54	-30	75.97826087	49.23913043	-30	74.18913043	51.61956522		2.530212526	3.366443154	1.789400655	2.38079431
-40	73	60.4	-40	77.39130435	52.7173913	-40	75.19565217	56.55869565		3.105121083	5.432424706	2.195983793	3.841884516
-50	68.8	61	-50	80.76086957	54.02173913	-50	74.78043478	57.51086957		8.457611978	4.934375582	5.981338033	3.489657413
Fig 1B Graded Freezing (1°C/min); 15 min incubation with 5% DMSO+6% HES
15-Jun-18			14-May-18				Mean			SD		SEM
Normalized to live control without CPA			Normalized to live control without CPA
	Direct-thaw	Plunge-thaw		Direct-thaw	Plunge-thaw		Direct-thaw	Plunge-thaw		DT	PT	DT	PT
0	99.2	27.8	0	92.4	15.6	0	95.8	21.7		4.808326112	8.62670273	3.400513516	6.100921309
-10	91.5	59.7	-10	89.8	61	-10	90.65	60.35		1.202081528	0.919238816	0.850128379	0.650098172
-20	90.2	67	-20	88.2	63.9	-20	89.2	65.45		1.414213562	2.192031022	1.000151034	1.550234103
-30	89	75.2	-30	82.3	77.3	-30	85.65	76.25		4.737615434	1.48492424	3.350505965	1.050158586
-40	85.8	77.3	-40	83.3	74.3	-40	84.55	75.8		1.767766953	2.121320344	1.250188793	1.500226551
-50	81.6	77.4	-50	76.3	74.7	-50	78.95	76.05		3.74766594	1.909188309	2.650400241	1.350203896
Fig 1B Graded Freezing (1°C/min); 15 min incubation with 10% DMSO+6% HES
14-Jun-18			04-Jun-18			08-Aug-18			Mean			SD			SEM
Normalized to live control without CPA			Normalized to live control without CPA			Normalized to live control without CPA
	Direct-thaw	Plunge-thaw		Direct-thaw	Plunge-thaw		Direct-thaw	Plunge-thaw		Direct-thaw	Plunge-thaw		Direct-thaw	Plunge-thaw		Direct-thaw	Plunge-thaw
0	102	23.7	0	97.7	23.5	0	98.2	24.4	0	99.3	23.86666667	0	2.351595203	0.472581563	0	1.357733951	0.272853096
-10	96.7	69.7	-10	93.6	59.1	-10	94.5	69.9	-10	94.93333333	66.23333333	-10	1.594783162	6.178457197	-10	0.920775498	3.567238566
-20	95.2	73.7	-20	85.7	62.2	-20	92.9	70.3	-20	91.26666667	68.73333333	-20	4.956140972	5.90790431	-20	2.861513263	3.411030202
-30	94.6	78.9	-30	79.2	72.7	-30	90.5	77.8	-30	88.1	76.46666667	-30	7.975587753	3.308070938	-30	4.604842813	1.909971673
-40	92.1	83	-40	81.6	75.3	-40	90.1	76	-40	87.93333333	78.1	-40	5.575242895	4.257933771	-40	3.21896241	2.458391323
-50	89.4	81.5	-50	79.7	76.1	-50	85.8	76.4	-50	84.96666667	78	-50	4.903400181	3.034798181	-50	2.83106246	1.752192945
Fig 1B Graded Freezing (1°C/min); 15 min incubation with 10% DMSO+ 8% HES
26-Jun-18			09-Aug-18			Mean			SD			SEM
Normalized to live controlwithout CPA			Normalized to live control without CPA
	Direct-thaw	Plunge-thaw		Direct-thaw	Plunge-thaw		Direct-thaw	Plunge-thaw		Direct-thaw	Plunge-thaw		Direct-thaw	Plunge-thaw
0	95.2	41.8	0	99.2	30.7	0	97.2	36.25	0	2.828427125	7.848885271	0	2.000302068	5.55083824
-10	91.2	57.2	-10	95.4		-10	93.3		-10	2.969848481	0	-10	2.100317172	0
-20	87.1	61.7	-20	90.6	66.3	-20	88.85	64	-20	2.474873734	3.252691193	-20	1.75026431	2.300347379
-30	84.2	68.1	-30	87.4	71.4	-30	85.8	69.75	-30	2.2627417	2.333452378	-30	1.600241655	1.650249206
-40	86.6	69.4	-40	89	74.2	-40	87.8	71.8	-40	1.697056275	3.39411255	-40	1.200181241	2.400362482
-50	85.6	73.7	-50	89	76.3	-50	87.3	75	-50	2.404163056	1.838477631	-50	1.700256758	1.300196344
Fig 2A. Effect of CPA Removal
Graded freezing (1°/min) to -40°C (storage at liquid nitrogen for at least an hour)
15 mins loading on ice with 10% DMSO+6%HES
Rapid thaw at 37°C water bath
			11-Jul	07-Aug	08-Aug		Mean (Normalized to live control without CPA)			SD	SEM
Live CPA control			97.9	95.8	98.2		97.3			1.307669683	0.755005591
No CPA removal			82	78.4	76		78.8			3.019933774	1.743610724
Immediate CPA removal			46.3	45.9	25.7		39.3			11.77964346	6.801179826
One-step dilution			67.4	64.6	67.6		66.53333333			1.677299417	0.968417677
Serial dilution			84.6	80.5	81.9		82.33333333			2.084066538	1.203271673
Fig 2B % Membrane Integrity of dispersed islets after overnight incubation
Sample ID	fresh control		cryopreserved
	same day	O/N	same day	O/N
R322	94.8	78	67.1	27.1
R325	96.1	73.7	84.4	55.2
R326	97.6	61.1	72.5	25.1
Mean	96.16666667	70.93333333	74.66666667	35.8
SD	1.40118997	8.783127765	8.851176946	16.83062685
SEM	0.809001138	5.071089934	5.110379299	9.717451989
Supp Fig 3 Graded Freezing (1°C/min); 15 min incubation with 10% DMSO + 6% HES with 0.1M HEPES
10-Aug			26-Jul				Mean			SD			SEM
Normalized to live control without CPA			Normalized to live control without CPA
	Direct-thaw	Plunge-thaw		Direct-thaw	Plunge-thaw			Direct-thaw	Plunge-thaw		Direct-thaw	Plunge-thaw		Direct-thaw	Plunge-thaw
0	100.9	32.6	0	96.52996845	46.58254469		0	98.71498423	39.59127235	0	2.523038892	9.887152169	0	1.784327363	6.992328266
-10	98.7	70.2	-10	91.58780231	66.77181914		-10	95.14390116	68.48590957	-10	4.106229251	2.424089933	-10	2.903981083	1.714349316
-20	96.5	75.7	-20	88.64353312	72.23974763		-20	92.57176656	73.96987382	-20	4.535933268	2.446767915	-20	3.207873598	1.730387493
-30	96.4	76.9	-30	84.12197687	74.97371188		-30	90.26098844	75.93685594	-30	7.088719959	1.362091392	-30	5.013239009	0.963289528
-40	93.5	77	-40	81.59831756	73.50157729		-40	87.54915878	75.25078865	-40	6.871439561	2.473758422	-40	4.859575361	1.749475546
-50	93.1	80	-50	82.12407992	75.49947424		-50	87.61203996	77.74973712	-50	6.336950413	3.182352284	-50	4.481577378	2.250602747
Supp Fig 3 Graded Freezing (0.3°C/min); 15 min incubation with 10% DMSO+6%HES on ice
09-Jul-18			10-Jul-18				Mean				SD		SEM
Normalized to live control without CPA			Normalized to live control without CPA				Normalized to live control without CPA
	Direct-thaw	Plunge-thaw		Direct-thaw	Plunge-thaw			Direct-thaw	Plunge-thaw		DT	PT	DT	PT
0	96.7	41.4	0	100	35.7		0	98.35	38.55		2.333452378	4.030508653	1.650249206	2.850430447
-10	92.2	55.1	-10	85.3	53.3		-10	88.75	54.2		4.87903679	1.272792206	3.450521068	0.900135931
-20	88.6	61.2	-20	82.2	60.7		-20	85.4	60.95		4.5254834	0.353553391	3.200483309	0.250037759
-30	83.8	65.3	-30	81.9	69.2		-30	82.85	67.25		1.343502884	2.757716447	0.950143482	1.950294517
-40	81.9	63	-40	82.7	68.1		-40	82.3	65.55		0.565685425	3.606244584	0.400060414	2.550385137
-50	82.1	65.6	-50	76.2	65.9		-50	79.15	65.75		4.171930009	0.212132034	2.950445551	0.150022655
