# Supplementary material for: Cryopreservation and post-thaw characterization of dissociated human islet cells
Source: PLoS One. 2022 Jan 26;17(1):e0263005. doi: 10.1371/journal.pone.0263005 (PMC8791532; doi:10.1371/journal.pone.0263005)
Supplement: S2 Table — (XLSX) [file pone.0263005.s005.xlsx]

## Sheet: Sheet1
Table S2. Patch-seq measurements in dispersed islet cells
	α cell		β cell		δ cell		PP cell
	Fresh	Cryo	Fresh	Cryo	Fresh	Cryo	Fresh	Cryo
	(n=53-69)	(n=39-62)	(n=1-2)	(n=14-18)	(n=3-4)	(n=1)	(n=1-2)	(n=23-28)
Cell size (pF)	*4.3±0.1	3.8±0.1	5.0±0.4	5.4±0.3	4.5±0.4	3.8	4.9±0.4	5.1±0.3
Total capacitance(fF/pF)	*15.6±1.1	11.2±1.2	*15.0±12.6	5.4±0.3	21.1±2.2	4.9	10.8+8.4	11.1±1.8
First capacitance (fF/pF)	*5.8+0.8	3.3±0.7	5.3±5.3	9.7±1.5	5.1±0.3	2.5	1.1±1.1	2.4±0.3
Late capacitance (fF/pF)	9.8±0.7	8.0±0.7	*9.7±7.3	1.7±0.4	16.0±2.2	2.4	9.7±7.3	8.7±1.6
Ca2+ charge entry (pC/pF)	*-0.6±0.1	-0.3±0.1	-0.4±0.3	-0.3±0.1	-0.3±0.3	n/a	-0.8±0.8	-1.1±0.2
Na2+ current (pA/pF)	-10.7±1.1	-9.3±1.2	-15.6±4.4	-18.9±5.4	-8.4±0.9	-15.2	-16.1±3.9	-12.5±1.4
Na channel conductance (pS/pF)	217±21	193±25	281±71	349±93	197±29	292	322±30	234±25
Half voltage of Na channel (mV)	*-45.8±1.6	-50.4±1.3	*-54.2±0.6	-46.4±1.3	-50.8±4.0	-59.6	*-59.2±4.4	-47.2±1.5
Peak Ca2+ currents (pA/pF)	-4.9±0.3	-4.2±0.3	-4.2±0.4	-6.0±1.0	-3.9±0.7	-8.7	-5.7±1.1	-5.8±0.6
Peak Ca channel conductance (pS/pF)	124±9	114±11	138±27	181±38	97±22	200	179±15	146±15
Late Ca2+ currents (pA/pF)	-2.3±1.5	-1.9±0.2	-0.9±0.5	-1.6±0.4	-2.4±0.6	-5.5	-2.1±1.7	-2.5±0.4
Late Ca channel conductance (pS/pF)	59±5	54±6	25±18	40±11	60±26	139	66±60	61±9
Time constant of Na channel inactivation (ms)	3.7±1.4	2.5±0.3	1.2±0.1	2.4±1.0	0.9±0.2	1.5	1.2±0.1	3.1±1.0
Reversal potential (mV)	*-3.2±1.6	-8.8±1.9	7.4	-2.8±4.1	-13.0±7.5	-4.4	-5.7	3.9±2.2
Hyperpolarization-activated non-selective cation currents (pA/pF)	-3.4±0.2	-3.2±0.3	-2.7	-3.7±0.5	-3.0±1.9	-10.8	-4.8	-3.8±0.4
*: p<0.05, significant difference
