# Supplementary material for: Cryopreservation and post-thaw characterization of dissociated human islet cells
Source: PLoS One. 2022 Jan 26;17(1):e0263005. doi: 10.1371/journal.pone.0263005 (PMC8791532; doi:10.1371/journal.pone.0263005)
Supplement: S3 Table — (CSV) [file pone.0263005.s006.csv]

	Donor ID	Patch cell ID	count depth	number of genes	percent	condition	cell type
					of mito
HCA001_A1	R292	A01	537711	2254	11.68787695	fresh	alpha
HCA001_A10	R305	A19	1618517	3550	17.47321777	fresh	alpha
HCA001_A11	R305	A21	1014134	3801	8.896753289	fresh	alpha
HCA001_A12	R305	A23	1087893	6231	7.930099743	cryopreserved	alpha
HCA001_A2	R292	A03	178848	1219	1.727164967	fresh	alpha
HCA001_A3	R292	A05	637423	5153	13.37259559	cryopreserved	beta
HCA001_A4	R292	A07	108859	6186	5.499774938	cryopreserved	alpha
HCA001_A5	R297	A09	657194	2874	7.337559381	fresh	alpha
HCA001_A6	R297	A11	587758	4743	15.17495296	fresh	alpha
HCA001_A7	R297	A13	689914	3618	9.481036767	cryopreserved	unknown
HCA001_A8	R297	A15	1600002	4610	9.199551001	cryopreserved	alpha
HCA001_A9	R305	A17	917080	4215	11.88424129	fresh	alpha
HCA001_B1	R292	A02	147595	2284	13.63664081	fresh	alpha
HCA001_B10	R305	A20	381747	6017	9.43242514	fresh	alpha
HCA001_B11	R305	A22	1044680	3780	4.994160891	cryopreserved	alpha
HCA001_B12	R305	A24	1023004	3550	9.457147773	cryopreserved	alpha
HCA001_B13	R305	A26	746985	3021	5.197025375	cryopreserved	alpha
HCA001_B2	R292	A04	949121	5274	10.62298695	fresh	alpha
HCA001_B3	R292	A06	673104	5577	11.27641494	cryopreserved	PP
HCA001_B4	R292	A08	803828	5087	8.137934981	cryopreserved	alpha
HCA001_B5	R297	A10	761300	7249	2.154866675	fresh	alpha
HCA001_B6	R297	A12	182631	4648	8.808471727	cryopreserved	alpha
HCA001_B7	R297	A14	2325843	7155	10.87794834	cryopreserved	beta
HCA001_B8	R297	A16	1044205	1885	10.7807375	cryopreserved	PP
HCA001_B9	R305	A18	184179	3886	9.463076681	fresh	alpha
HCA001_C1	R292	B01	1278602	4094	7.032524585	fresh	alpha
HCA001_C10	R305	B19	1325478	6107	10.92986832	fresh	alpha
HCA001_C11	R305	B21	710321	6966	12.74001473	fresh	alpha
HCA001_C12	R305	B23	395202	4885	3.06779824	cryopreserved	alpha
HCA001_C13	R305	B25	2017518	3187	4.741568601	cryopreserved	alpha
HCA001_C2	R292	B03	338934	3189	6.312733453	fresh	alpha
HCA001_C3	R292	B05	179142	1671	5.111587456	cryopreserved	beta
HCA001_C5	R297	B09	76830	4376	16.53390603	fresh	polyhormonal
HCA001_C6	R297	B11	587444	5745	8.687125922	fresh	polyhormonal
HCA001_C7	R297	B13	690736	8539	6.195710083	cryopreserved	alpha
HCA001_C8	R297	B15	1252599	3699	8.057886043	cryopreserved	alpha
HCA001_C9	R305	B17	470426	4431	8.28121745	fresh	alpha
HCA001_D1	R292	B02	1468170	4906	7.067233359	fresh	alpha
HCA001_D10	R305	B20	1238684	5108	16.46852627	fresh	polyhormonal
HCA001_D11	R305	B22	353990	3688	7.216305545	cryopreserved	alpha
HCA001_D13	R305	B26	320325	2917	6.213064856	cryopreserved	alpha
HCA001_D2	R292	B04	962802	6980	3.822904398	fresh	polyhormonal
HCA001_D3	R292	B06	750102	6159	12.6980064	cryopreserved	PP
HCA001_D4	R292	B08	567025	2789	6.20801552	cryopreserved	alpha
HCA001_D6	R297	B12	505630	1733	7.899056622	cryopreserved	alpha
HCA001_D7	R297	B14	996292	6742	8.776944912	cryopreserved	beta
HCA001_D8	R297	B16	1415148	2741	6.345696705	cryopreserved	polyhormonal
HCA001_D9	R305	B18	1133715	4269	8.110856785	fresh	alpha
HCA001_E1	R292	C01	1586894	4439	3.269783615	fresh	alpha
HCA001_E10	R305	C19	561497	4940	13.62447172	fresh	alpha
HCA001_E11	R305	C21	580667	4842	9.756538601	fresh	alpha
HCA001_E13	R305	C25	1044627	5791	4.786684625	cryopreserved	alpha
HCA001_E2	R292	C03	547323	2229	1.183030861	fresh	alpha
HCA001_E3	R292	C05	1056104	5165	12.55359321	cryopreserved	beta
HCA001_E4	R292	C07	406253	4587	10.79278184	cryopreserved	PP
HCA001_E5	R297	C09	218116	6342	8.373526014	fresh	alpha
HCA001_E6	R297	C11	430713	5154	8.011599371	fresh	alpha
HCA001_E7	R297	C13	852604	5664	10.3529892	cryopreserved	alpha
HCA001_E8	R297	C15	1323984	3218	5.825372512	cryopreserved	alpha
HCA001_E9	R305	C17	798435	4784	6.274900274	fresh	alpha
HCA001_F1	R292	C02	982337	4181	5.748739995	fresh	alpha
HCA001_F10	R305	C20	722710	3504	4.896846591	fresh	alpha
HCA001_F11	R305	C22	75167	2866	2.745885828	cryopreserved	unknown
HCA001_F12	R305	C24	568164	3294	11.89762111	cryopreserved	alpha
HCA001_F13	R305	C26	99009	2160	4.88238443	cryopreserved	alpha
HCA001_F2	R292	C04	1048284	5259	8.867158137	fresh	alpha
HCA001_F3	R292	C06	1014381	6563	8.196328598	cryopreserved	beta
HCA001_F4	R292	C08	222817	4155	24.9998878	cryopreserved	PP
HCA001_F5	R297	C10	553279	3252	15.12618408	fresh	polyhormonal
HCA001_F6	R297	C12	278694	2325	7.900062434	cryopreserved	alpha
HCA001_F7	R297	C14	981510	5725	7.266660554	cryopreserved	alpha
HCA001_F8	R297	C16	1764648	2462	14.37720157	cryopreserved	beta
HCA001_F9	R305	C18	741414	4146	6.895337827	fresh	alpha
HCA001_G1	R292	D01	861571	3935	9.914563048	fresh	delta
HCA001_G10	R305	D19	551742	4307	5.960394532	fresh	alpha
HCA001_G11	R305	D21	531503	4035	7.744829286	fresh	alpha
HCA001_G13	R305	D25	981257	4438	4.904933162	cryopreserved	alpha
HCA001_G2	R292	D03	581029	5584	8.271187841	fresh	alpha
HCA001_G3	R292	D05	895579	4227	4.822020168	cryopreserved	alpha
HCA001_G4	R292	D07	696603	5890	7.352394405	cryopreserved	alpha
HCA001_G5	R297	D09	815157	3042	1.536759176	fresh	alpha
HCA001_G7	R297	D13	729593	5144	12.04164514	cryopreserved	beta
HCA001_G8	R297	D15	794658	3284	8.290107191	cryopreserved	beta
HCA001_G9	R305	D17	1386211	4203	11.25485226	fresh	alpha
HCA001_H1	R292	D02	767235	3753	6.429972564	fresh	alpha
HCA001_H10	R305	D20	897625	5388	11.43339368	fresh	alpha
HCA001_H12	R305	D24	636113	3748	7.153917622	cryopreserved	alpha
HCA001_H13	R305	D26	853418	3491	4.798352039	cryopreserved	alpha
HCA001_H2	R292	D04	342245	4882	7.987260588	fresh	polyhormonal
HCA001_H3	R292	D06	534859	6311	11.18649962	cryopreserved	beta
HCA001_H4	R292	D08	537441	5399	15.50923729	cryopreserved	PP
HCA001_H5	R297	D10	684076	3376	16.06210421	fresh	polyhormonal
HCA001_H6	R297	D12	595832	6207	10.29988319	cryopreserved	beta
HCA001_H7	R297	D14	1893178	7216	7.280614924	cryopreserved	alpha
HCA001_H8	R297	D16	1174039	3605	4.909973178	cryopreserved	alpha
HCA001_H9	R305	D18	1428407	5061	8.50842932	fresh	alpha
HCA001_I1	R292	E01	1261850	4446	7.49455165	fresh	alpha
HCA001_I10	R305	E19	988872	6075	15.21693404	fresh	alpha
HCA001_I11	R305	E21	1064849	6783	14.24934427	fresh	polyhormonal
HCA001_I12	R305	E23	575886	4975	12.99180741	cryopreserved	beta
HCA001_I13	R305	E25	1053449	4362	5.577393875	cryopreserved	alpha
HCA001_I2	R292	E03	340569	4310	7.214690709	fresh	delta
HCA001_I3	R292	E05	1075535	5979	16.53837393	cryopreserved	beta
HCA001_I4	R292	E07	1194033	6595	12.49931953	cryopreserved	polyhormonal
HCA001_I5	R297	E09	637965	6253	8.539810178	fresh	alpha
HCA001_I7	R297	E13	709086	6449	9.907825003	cryopreserved	polyhormonal
HCA001_I8	R297	E15	1384917	2947	6.443346424	cryopreserved	beta
HCA001_I9	R305	E17	730971	4524	8.431524643	fresh	alpha
HCA001_J1	R292	E02	745978	5923	7.301823914	fresh	alpha
HCA001_J10	R305	E20	1046417	4332	7.476942748	fresh	alpha
HCA001_J12	R305	E24	608590	3130	5.8709476	cryopreserved	alpha
HCA001_J13	R305	E26	253916	3316	6.544684069	cryopreserved	alpha
HCA001_J2	R292	E04	204139	1380	1.926138562	fresh	alpha
HCA001_J3	R292	E06	828356	6186	8.770745911	cryopreserved	beta
HCA001_J4	R292	E08	437125	1988	3.539490992	cryopreserved	alpha
HCA001_J6	R297	E12	568498	5104	6.459653332	cryopreserved	alpha
HCA001_J7	R297	E14	1204210	5085	5.913586501	cryopreserved	alpha
HCA001_J8	R297	E16	1761820	4476	7.906256031	cryopreserved	alpha
HCA001_J9	R305	E18	1225196	4519	8.333850257	fresh	alpha
HCA001_K1	R292	F01	1508368	4288	7.988236292	fresh	alpha
HCA001_K10	R305	F19	1068941	5937	9.531021824	fresh	polyhormonal
HCA001_K11	R305	F21	690512	3827	5.015264036	fresh	alpha
HCA001_K12	R305	F23	295056	5130	10.71288162	cryopreserved	polyhormonal
HCA001_K13	R305	F25	2199582	3330	9.02762434	cryopreserved	alpha
HCA001_K2	R292	F03	338226	4279	10.83683691	fresh	PP
HCA001_K3	R292	F05	667879	4692	8.616530839	cryopreserved	PP
HCA001_K4	R292	F07	658056	4870	12.15276511	cryopreserved	PP
HCA001_K5	R297	F09	1935365	6112	5.716131066	fresh	alpha
HCA001_K6	R297	F11	490367	3945	10.87165327	fresh	polyhormonal
HCA001_K7	R297	F13	1103829	5456	6.623308502	cryopreserved	polyhormonal
HCA001_K8	R297	F15	1030836	2622	9.105619129	cryopreserved	PP
HCA001_K9	R305	F17	1054573	5036	8.033488436	fresh	alpha
HCA001_L1	R292	F02	711275	5630	10.1956346	fresh	alpha
HCA001_L10	R305	F20	997361	4499	10.64739848	fresh	alpha
HCA001_L11	R305	F22	188827	2953	7.727708432	cryopreserved	alpha
HCA001_L12	R305	F24	738562	4393	10.10802072	cryopreserved	alpha
HCA001_L13	R305	F26	98553	2521	2.403782736	cryopreserved	alpha
HCA001_L2	R292	F04	1233396	6308	6.888460803	fresh	alpha
HCA001_L3	R292	F06	295775	4789	13.39328882	cryopreserved	PP
HCA001_L4	R292	F08	853179	3996	1.236434558	cryopreserved	alpha
HCA001_L5	R297	F10	613823	4443	15.99744552	fresh	polyhormonal
HCA001_L6	R297	F12	296875	5221	4.503242105	cryopreserved	alpha
HCA001_L7	R297	F14	549201	3432	9.017099386	cryopreserved	PP
HCA001_L8	R297	F16	2014386	2607	2.056160041	cryopreserved	alpha
HCA001_L9	R305	F18	1222815	5474	10.82224212	fresh	alpha
HCA001_M1	R292	G01	725653	4447	6.760669356	fresh	alpha
HCA001_M10	R305	G19	1499155	5847	11.44678169	fresh	polyhormonal
HCA001_M11	R305	G21	1746804	5125	9.204352635	fresh	polyhormonal
HCA001_M12	R305	G23	576273	4712	8.77014887	cryopreserved	alpha
HCA001_M13	R305	G25	1419263	3140	6.265928161	cryopreserved	alpha
HCA001_M2	R292	G03	450312	4538	11.91818117	fresh	alpha
HCA001_M4	R292	G07	497190	5094	11.55815684	cryopreserved	PP
HCA001_M5	R297	G09	1365529	6055	11.63226852	fresh	alpha
HCA001_M7	R297	G13	1093648	5166	10.79058344	cryopreserved	beta
HCA001_M8	R297	G15	880917	4531	9.514971331	cryopreserved	alpha
HCA001_M9	R305	G17	644474	3632	16.97539389	fresh	alpha
HCA001_N1	R292	G02	689763	5542	6.778415195	fresh	alpha
HCA001_N10	R305	G20	1029289	5333	12.59413051	fresh	polyhormonal
HCA001_N11	R305	G22	154980	3189	5.84849658	cryopreserved	alpha
HCA001_N12	R305	G24	799897	4014	8.053036828	cryopreserved	alpha
HCA001_N13	R305	G26	130176	3604	5.787549164	cryopreserved	alpha
HCA001_N2	R292	G04	631344	5150	7.996116222	fresh	alpha
HCA001_N3	R292	G06	986107	5836	14.9802202	cryopreserved	PP
HCA001_N4	R292	G08	692608	5279	2.399914526	cryopreserved	alpha
HCA001_N5	R297	G10	1162063	6573	8.882650941	fresh	polyhormonal
HCA001_N6	R297	G12	509674	1518	24.18173185	cryopreserved	alpha
HCA001_N7	R297	G14	905749	2983	12.43766209	cryopreserved	alpha
HCA001_N9	R305	G18	856248	3464	4.012972877	fresh	alpha
HCA001_O1	R292	H01	864978	4353	8.494204477	fresh	delta
HCA001_O10	R305	H19	455493	4385	18.24111457	fresh	alpha
HCA001_O11	R305	H21	1270498	4698	6.627716061	fresh	alpha
HCA001_O12	R305	H23	484917	2883	11.79789531	cryopreserved	alpha
HCA001_O13	R305	H25	1163747	4275	5.392323246	cryopreserved	alpha
HCA001_O2	R292	H03	112454	4066	10.63901684	fresh	alpha
HCA001_O4	R292	H07	562079	5627	12.44291283	cryopreserved	PP
HCA001_O5	R297	H09	1104925	4732	5.327510917	fresh	polyhormonal
HCA001_O6	R297	H11	208510	8582	11.50975972	fresh	beta
HCA001_O7	R297	H13	1051484	5036	7.967406066	cryopreserved	alpha
HCA001_O8	R297	H15	715204	4245	13.79522486	cryopreserved	beta
HCA001_O9	R305	H17	797220	3934	10.15102481	fresh	alpha
HCA001_P1	R292	H02	482343	5133	7.660938378	fresh	alpha
HCA001_P10	R305	H20	594021	3008	4.887032613	fresh	polyhormonal
HCA001_P11	R305	H22	655601	4317	9.209717496	cryopreserved	alpha
HCA001_P2	R292	H04	551990	5704	10.44765304	fresh	delta
HCA001_P3	R292	H06	892100	6402	8.198296155	cryopreserved	polyhormonal
HCA001_P4	R292	H08	136029	4530	9.457542142	cryopreserved	delta
HCA001_P5	R297	H10	1055250	6935	9.253636579	fresh	alpha
HCA001_P7	R297	H14	815959	2771	10.79515025	cryopreserved	polyhormonal
HCA001_P9	R305	H18	927935	6854	19.77746286	fresh	polyhormonal
