# Supplementary material for: Cryopreservation and post-thaw characterization of dissociated human islet cells
Source: PLoS One. 2022 Jan 26;17(1):e0263005. doi: 10.1371/journal.pone.0263005 (PMC8791532; doi:10.1371/journal.pone.0263005)
Supplement: S4 Table — (CSV) [file pone.0263005.s007.csv]

	avg_logFC	pct.1	pct.2	p_val_adj
FTH1P20	1.295988344	0.959	0.989	2.06E-10
FTH1P10	1.150566269	0.939	0.945	1.87E-07
FTH1P8	1.280074013	0.939	0.901	1.09E-06
FTH1P2	1.088605697	0.898	0.879	1.79E-05
FTH1P11	1.13003446	0.837	0.648	2.89E-05
FTH1P3	1.115946547	0.888	0.78	4.95E-05
FTH1P7	1.021540847	0.918	0.846	6.75E-05
FTH1	1.329521252	1	1	0.000119752
FTH1P23	1.029410249	0.847	0.769	0.000325459
PTP4A3	-1.919579755	0.194	0.604	0.000842218
INS	1.641868319	0.531	0.89	0.000908669
GCG	-0.272165661	0.684	0.978	0.002283418
FTH1P5	0.991442967	0.735	0.615	0.002709244
FTH1P12	0.594916899	0.776	0.615	0.003649977
C2CD4A	-1.090343429	0.265	0.615	0.016790561
AC023644.1	0.539986603	0.48	0.143	0.02977574
IRX2	-0.29938843	0.418	0.78	0.033994094
MTRNR2L8	-0.460715541	0.99	1	0.052149713
AC099509.1	-2.346274648	0.041	0.308	0.059176228
PPP1R1A	-0.794094487	0.541	0.868	0.062544994
CYP4F24P	-2.506282863	0.01	0.231	0.080987308
TPPP3	-0.452730115	0.214	0.571	0.088136013
MTRNR2L12	-0.542345623	0.98	1	0.095058735
METRN	-1.41282643	0.173	0.495	0.125160336
FP671120.5	-0.430203949	0.939	1	0.176017155
MTND2P28	0.606791024	0.99	0.967	0.223468101
PAPSS2	-1.150500019	0.622	0.835	0.23771419
MT.RNR2	-0.455487491	1	1	0.284650864
HLA.A	-0.607304565	0.99	1	0.302980252
EMC10	-1.025130525	0.755	0.879	0.363823983
MIR196A2	1.280218691	0.153	0	0.370004913
HBB	4.377800035	0.776	0.703	0.371115358
PAPPA2	-1.417121766	0.214	0.538	0.40958894
C2CD4B	-1.401272047	0.214	0.516	0.503573731
TM4SF4	-0.619370086	0.694	0.912	0.515540209
VWA1	-1.094043662	0.908	0.945	0.52455341
FTLP2	0.742790773	0.918	0.824	0.589790258
SLC37A4	-1.198413403	0.367	0.67	0.626106459
AGT	-3.258099727	0.031	0.22	0.804138538
HMOX1	1.678368803	0.541	0.22	0.806226831
FTH1P16	0.989865773	0.796	0.67	0.875780684
PPP1CB	0.750931628	0.929	0.857	1
OR56A1	-0.955899303	0.224	0.033	1
MDGA1	-2.247780612	0	0.132	1
ZFP36	-1.290622029	0.306	0.615	1
UGGT2	-0.605859797	0.204	0.516	1
KCNE4	3.988981721	0.133	0	1
OR52Z1	-0.513194175	0.143	0.022	1
FTH1P4	0.84928625	0.643	0.451	1
CLTA	0.641686491	0.776	0.637	1
LDHA	-0.426976423	0.469	0.78	1
TMEM176B	-0.624568233	0.724	0.923	1
TRNP1	-0.81196889	0.378	0.681	1
MROH8	-1.775696889	0.102	0.077	1
AC104389.6	5.249717257	0.612	0.626	1
CHGA	-0.634381238	0.939	0.978	1
THSD7A	2.592807583	0.224	0.077	1
AC087473.1	1.22281738	0.01	0.088	1
HLA.C	-0.416200056	0.939	0.967	1
PTOV1	-0.94652921	0.51	0.626	1
FTLP3	0.723355704	0.99	0.989	1
SELENOS	0.608671188	0.582	0.538	1
TUBA1A	-0.855036508	0.888	0.934	1
REEP4	0.130888119	0.255	0.451	1
TMEM176A	-0.579917946	0.765	0.912	1
MAN1A1	-0.875387238	0.643	0.769	1
ABLIM1	-0.933084725	0.52	0.758	1
VWA5A	-0.505926638	0.531	0.813	1
AC025198.1	0.212250482	0.112	0	1
PIR	1.792703643	0.316	0.088	1
PTPRT	-0.800978491	0.245	0.527	1
OR56A4	0.591028023	0.235	0.044	1
DEPP1	-1.221034804	0.408	0.692	1
PTPN2P1	0.665477942	0.01	0.088	1
SMIM29	0.633576765	0.735	0.538	1
DMD	-1.175792254	0.592	0.802	1
VIM	-0.160438708	0.582	0.835	1
TNFRSF19	-1.033594178	0.122	0.374	1
PLXDC2	-2.036119187	0.092	0.319	1
CMTM6	-0.833136728	0.388	0.67	1
FTH1P1	0.255599197	0.265	0.055	1
PTPRN2	-0.722089959	0.714	0.868	1
MTND5P11	-0.464977631	0.765	0.934	1
TADA2B	-1.405109443	0.01	0.154	1
GPBP1L1	0.227053004	0.306	0.516	1
RBM47	-0.767137228	0.439	0.714	1
GSN	1.757314619	0.49	0.275	1
HDLBP	-0.488947673	0.714	0.923	1
SRSF11	-0.066602366	0.745	0.934	1
GPER1	-1.48408524	0.061	0.253	1
JKAMP	0.578122305	0.459	0.473	1
CBLC	-3.194348341	0.02	0.176	1
WLS	1.617005504	0.378	0.231	1
DPP4	0.019461101	0.245	0.473	1
GEM	1.576350232	0.265	0.132	1
SLC38A4	-1.270615055	0.265	0.549	1
TTR	-0.151333658	0.929	1	1
ARFGEF1	-0.957619051	0.296	0.582	1
FAHD2B	1.478667997	0.071	0.099	1
ERMP1	-1.443696494	0.041	0.231	1
C1QL1	-1.661189903	0.112	0.352	1
LRP10	-0.443362209	0.48	0.758	1
FGFR4	-2.483172171	0.031	0.198	1
DENND2D	1.258515277	0.245	0.176	1
RPL22P16	0.141299054	0.102	0	1
TCAF2	1.972540385	0.102	0	1
JCAD	-0.563135869	0	0.099	1
FP565260.6	-0.729125153	0	0.099	1
GAP43	-2.326247281	0	0.099	1
TIFA	-2.637711007	0	0.099	1
RCAN2	-0.457926018	0.469	0.747	1
EYS	-0.733870631	0.041	0.22	1
CUEDC1	0.422576008	0.133	0.231	1
MAF	-1.030137107	0.163	0.418	1
CD82	-0.70079049	0.347	0.626	1
AUP1	0.401174553	0.602	0.637	1
SOCS1	-2.371251401	0.01	0.154	1
SMARCA1	-0.791418171	0.439	0.681	1
BAG1	0.537369797	0.827	0.604	1
STX1A	0.691537942	0.704	0.604	1
ANKRD27	-1.012718722	0.102	0.33	1
ERAP1	-1.906113052	0.143	0.253	1
RPL10AP6	-0.335552993	0.582	0.835	1
RPAP1	-0.710557289	0.041	0.198	1
CAMK2G	-0.960634871	0.316	0.593	1
MXRA7	-0.55278618	0.561	0.747	1
MTRNR2L1	-0.326275609	0.786	0.934	1
WNT4	-0.990078287	0.439	0.648	1
BCL6	-1.491366705	0.153	0.363	1
LRRC14	-0.977698768	0.286	0.56	1
MTUS1	-1.279157416	0.194	0.418	1
PCMT1	0.709787533	0.735	0.648	1
NECAB2	-1.757090728	0.041	0.22	1
MT.ND2	0.532841551	1	0.989	1
CD99L2	-1.107267849	0.276	0.505	1
PPY	2.546761761	0.265	0.077	1
GRM4	-1.028584517	0.194	0.451	1
RBX1	0.353052829	0.816	0.791	1
KIAA1324	-0.591104194	0.704	0.912	1
DUSP4	0.923134403	0.398	0.154	1
TRIM5	0.456388296	0.265	0.066	1
ENPP2	-0.636027719	0.704	0.824	1
AL121929.2	0.823902983	0.245	0.341	1
RPL13AP25	-0.42936117	0.592	0.747	1
DNM3	-1.183048691	0.143	0.077	1
HBBP1	0.21573516	0.092	0	1
FAM24B	2.552649246	0.092	0	1
GOLGB1	-0.301564747	0.602	0.835	1
SDK1	-1.26742451	0.224	0.451	1
PDE3B	-0.978253709	0.367	0.604	1
GADD45A	0.22491624	0.612	0.341	1
FTL	0.774704555	1	1	1
AL033527.3	-1.459473781	0	0.088	1
GBGT1	-2.119283592	0	0.088	1
AL356273.3	-1.735774549	0	0.088	1
TMEM91	-1.942339223	0	0.088	1
LDHAP5	-0.104445738	0	0.088	1
MRPL34	0.582268096	0.582	0.549	1
MYOM1	-2.115332695	0.092	0.088	1
BACE1	-1.49408985	0.163	0.385	1
FAM131C	-0.320312102	0.296	0.538	1
EGFL7	-0.655968978	0.286	0.538	1
TM2D3	0.879302251	0.561	0.44	1
CCNB1IP1	1.581662054	0.214	0.11	1
USP9X	-0.165862907	0.469	0.67	1
AP003469.4	-1.911996393	0.082	0.055	1
ATP6V0C	0.554909845	0.898	0.835	1
SLC25A3	0.091505261	0.786	0.912	1
PDK1	-2.640365706	0.071	0.143	1
CRYZL1	1.337702692	0.337	0.253	1
SQSTM1	0.64517326	0.898	0.89	1
CDH10	-0.978255717	0.194	0.44	1
EPCAM	0.429217881	0.949	0.956	1
CSTB	0.474570193	0.918	0.89	1
EIF2S2P4	0.691627209	0.459	0.418	1
TPST2	-1.91167622	0.031	0.187	1
SLC35F3	-1.607397292	0.184	0.341	1
AOX1	-0.207240339	0.082	0.22	1
TSIX	0.477756791	0.041	0.176	1
ERLEC1	0.124030355	0.653	0.791	1
PLCE1	-0.916325627	0.224	0.473	1
PCP4	-0.255166409	0.388	0.637	1
ZNF772	2.308156807	0.092	0.088	1
CBX3	1.576357715	0.561	0.352	1
PDE12	-2.576568516	0.112	0.253	1
GRIK2	-1.032595823	0.122	0.341	1
EDIL3	-1.26415083	0.316	0.549	1
ZBTB46	-0.883914337	0.01	0.121	1
LPP	-0.592500776	0.398	0.648	1
TRIM22	1.758773895	0.184	0.044	1
ATP6V0B	0.41938396	0.969	0.967	1
BCAP31	0.303868497	0.704	0.824	1
AL132989.1	0.026876612	0.031	0.132	1
PCDH17	-0.513547318	0.622	0.846	1
ELP5	0.870025496	0.378	0.319	1
KCNJ3	-1.228624391	0.235	0.44	1
GNAS	-0.301380059	0.98	1	1
EXOC6	-1.246611191	0.173	0.385	1
RAP2B	-0.398064333	0.255	0.495	1
FRRS1L	-1.166450244	0.194	0.429	1
GET4	0.830087036	0.418	0.308	1
MREG	-1.563565998	0.01	0.132	1
LRRC49	-0.88870998	0.061	0.231	1
GTF2IRD2	0.141662283	0.204	0.429	1
OR52N1	0.618207592	0.133	0.011	1
ADAM17	-1.159144691	0.235	0.165	1
OR52E3P	0.693213382	0.133	0.011	1
IPO11	-1.472999901	0.061	0.242	1
NSF	-0.361397586	0.255	0.495	1
AC026202.2	1.797364407	0.082	0	1
AC027031.2	2.223712132	0.082	0	1
IGF2.AS	1.590317333	0.082	0	1
OR56B1	0.409098915	0.082	0	1
OR51F5P	0.293566639	0.082	0	1
MT.ATP6	0.335486195	1	1	1
C5orf38	-0.612311155	0.173	0.407	1
MTRNR2L10	-0.355237055	0.704	0.89	1
PDCD5	0.342373608	0.673	0.758	1
SLC30A8	-0.443755717	0.612	0.791	1
RNF150	-0.099787458	0.265	0.495	1
NDUFB8	0.407819731	0.918	0.879	1
MSL1	-1.924687559	0.163	0.374	1
AC104162.2	1.39553758	0.01	0.077	1
TAPBP	-0.542870097	0.684	0.879	1
BMERB1	0.979380441	0.714	0.516	1
PDCD6IP	-0.118461127	0.347	0.527	1
LRATD1	-1.04297007	0.153	0.374	1
AL928646.1	-0.105748831	0	0.077	1
SLC52A1	-1.156846828	0	0.077	1
HNRNPA1P33	-1.300536111	0	0.077	1
POU6F2.AS1	-1.792706298	0	0.077	1
CENPJ	-1.331475826	0	0.077	1
CPB1	-1.62615087	0	0.077	1
GSTT2B	-1.625079168	0	0.077	1
AC010460.3	-1.074177498	0	0.077	1
SPIB	-1.470003292	0	0.077	1
RGS8	-1.291533239	0	0.077	1
TLL2	-0.73694879	0	0.077	1
AC023157.3	-1.720687796	0	0.077	1
BX842570.1	0.549252057	0.02	0.099	1
GRIN3A	-1.897833008	0.02	0.154	1
GCH1	-0.653698634	0.541	0.78	1
MYCBP	-0.612395169	0.153	0.374	1
ZNF875	-1.088093826	0.153	0.374	1
ZNF462	-1.051857471	0.306	0.484	1
HNRNPA3	-0.723376664	0.469	0.681	1
FNIP2	-0.689445958	0.214	0.451	1
VSTM2L	-0.827144671	0.214	0.451	1
POLA1	-1.185964646	0.092	0.275	1
KIAA1586	-1.475313925	0.071	0.253	1
ATE1	-0.467838473	0.204	0.407	1
DGKD	1.306042627	0.469	0.242	1
PLOD2	-0.951762235	0.469	0.703	1
RNF145	0.145121019	0.561	0.758	1
CELSR3	-0.835273602	0.286	0.527	1
DERL1	-0.514364122	0.408	0.352	1
MTATP6P1	0.307600731	1	0.989	1
BCL7A	-2.195068621	0.122	0.264	1
NDUFB10P2	-1.099199657	0.01	0.121	1
AL078621.3	1.082540278	0.01	0.077	1
ADCYAP1	2.108464768	0.184	0.044	1
CACNA1C	-1.1691703	0.398	0.593	1
ATP2B4	-0.485656839	0.276	0.516	1
AL355994.2	-0.285176947	0.224	0.451	1
COL20A1	-2.177243889	0.01	0.121	1
FBXO32	0.961530927	0.204	0.055	1
SOCS3	-2.670230708	0.02	0.11	1
MIR4458HG	0.649933259	0.561	0.582	1
MRPL33	0.576493762	0.827	0.78	1
IAPP	2.586327221	0.224	0.198	1
SLITRK6	2.718048346	0.122	0.011	1
BHLHE41	2.482365624	0.153	0.022	1
DHX32	-1.787707463	0.122	0.264	1
MRPL1	-0.295641807	0.276	0.516	1
TXNRD1	0.883977379	0.561	0.352	1
NSD1	-0.523735585	0.276	0.516	1
SIRPA	-1.495848523	0.01	0.121	1
SLC39A8	1.775908267	0.163	0.121	1
LYPLA1	-1.033030745	0.276	0.451	1
F10	-0.323904065	0.449	0.681	1
TMEM163	-1.465425714	0.214	0.341	1
GTF2IRD2B	-0.06266708	0.214	0.418	1
PSMA7	0.407924861	0.959	0.868	1
TMED9	0.646458513	0.704	0.571	1
AL355353.1	-1.512193346	0.01	0.11	1
HMGB3	-0.493570205	0.316	0.56	1
HIST2H2AA3	-0.172684537	0.153	0.352	1
BCLAF1P2	-0.779390445	0.184	0.407	1
MAP4K4	-0.213458626	0.296	0.516	1
PRSS23	0.903979059	0.531	0.363	1
FTH1P15	0.352244146	0.316	0.121	1
NEFM	3.40724162	0.173	0.077	1
AC009403.1	2.109637652	0.102	0.055	1
PCLO	0.23185695	0.633	0.725	1
MID1	3.111427985	0.143	0.044	1
AC061961.1	-2.057283816	0.031	0.099	1
VIL1	-0.22444198	0.204	0.407	1
HS3ST3B1	0.095192737	0.122	0.286	1
SELENOM	0.956840692	0.551	0.385	1
LZTS3	-1.253322696	0.092	0.275	1
GALNT14	-1.55722548	0.143	0.319	1
DTX3L	-0.724229329	0.143	0.352	1
LINC01667	-0.775376449	0.153	0.363	1
AC244669.1	-0.347400471	0.337	0.209	1
GALNT8	-0.057283378	0.194	0.341	1
MIR137HG	1.498709506	0.071	0	1
MRPL50P2	0.092812844	0.071	0	1
HSPB6	0.827241765	0.071	0	1
STEAP3	2.052172818	0.071	0	1
LYPLAL1.DT	1.555789299	0.071	0	1
PXDC1	1.41801924	0.071	0	1
AL158212.5	0.959573817	0.071	0	1
PIK3C2G	1.217849882	0.071	0	1
LINC01063	1.122145457	0.071	0	1
OR51G1	0.249576393	0.071	0	1
ULK1	-0.040438861	0.041	0.165	1
TUBGCP4	-0.920620728	0.133	0.319	1
CCDC141	-0.962182636	0.031	0.165	1
PRLR	-1.107447933	0.122	0.319	1
HBD	0.093124195	0.102	0.011	1
HUNK	1.372058843	0.041	0.044	1
CCND1	1.98361686	0.245	0.099	1
KIAA0040	-1.2306321	0.224	0.44	1
FNIP1	0.424646592	0.551	0.593	1
REC8	-0.924692082	0.214	0.429	1
GSTCD	-1.75589303	0.051	0.209	1
STAT1	-0.8643093	0.265	0.495	1
AC109441.1	1.58279633	0.102	0.022	1
NDUFA4	0.48286847	0.592	0.549	1
ALKBH2	1.955469496	0.102	0.066	1
DGKH	-0.889915969	0.092	0.264	1
IRX1	0.369669037	0.051	0.154	1
FAM210B	-0.469946171	0.48	0.681	1
NDRG4	0.932181268	0.173	0.143	1
SEC14L1	-0.48268956	0.316	0.549	1
GPX3	-0.391787609	0.806	0.912	1
BTBD11	-0.747536494	0.092	0.275	1
SIAE	-2.004860079	0.071	0.22	1
PPP2R2B	-0.994337978	0.245	0.44	1
AC138393.1	1.977541931	0.224	0.176	1
MOB1B	-0.814858006	0.459	0.681	1
ZNF618	-1.037593504	0.122	0.319	1
ADGRG3	-1.772287615	0.01	0.121	1
LYPLA1P3	-0.221995836	0.01	0.121	1
MTMR1	-0.51189242	0.112	0.286	1
OR1I1	0.285086165	0.031	0.121	1
SLC25A25.AS1	-0.901478902	0.02	0.143	1
DNAJB2	0.947592137	0.531	0.297	1
SP110	-0.216276621	0.061	0.176	1
RELCH	-0.848524755	0.224	0.242	1
NACC2	-0.937533688	0.071	0.242	1
NUCB1	-0.638672928	0.622	0.824	1
CIAO2B	0.364000406	0.786	0.813	1
ERBB3	-1.037250123	0.184	0.396	1
MSH5.SAPCD1	-0.772332172	0.031	0.154	1
SYMPK	-1.515451289	0.265	0.44	1
DACH1	-1.058372923	0.286	0.429	1
DCAF16	1.537486165	0.255	0.088	1
DGKE	-0.811926466	0.092	0.231	1
UCHL1	0.641355558	0.694	0.56	1
OCEL1	0.445611622	0.153	0.231	1
AL035252.3	-0.823040873	0	0.066	1
AC008026.3	-1.408266196	0	0.066	1
SLC6A11	-0.939755101	0	0.066	1
AC093151.8	-1.949626394	0	0.066	1
AC118344.1	-2.585459138	0	0.066	1
SH2B2	-0.862193036	0	0.066	1
LINC02577	-1.003798483	0	0.066	1
SNORD14A	-0.781369763	0	0.066	1
AC008758.4	-0.992612212	0	0.066	1
STAB1	-0.509297663	0	0.066	1
C9orf66	-1.457796614	0	0.066	1
SLC25A21.AS1	-2.183824676	0	0.066	1
AC079328.1	-0.056578433	0	0.066	1
CYP2A6	-2.33172272	0	0.066	1
DSCAM.IT1	-1.100176316	0	0.066	1
OSGIN1	2.334911455	0.163	0.033	1
NUB1	0.565867377	0.306	0.385	1
IGFBP2	-0.458225622	0.439	0.67	1
SETD2	-0.493427418	0.408	0.637	1
RAB36	-1.306064109	0.153	0.341	1
HMGA1	1.16930917	0.51	0.286	1
GM2A	0.777285026	0.082	0.165	1
RPL30P14	0.523104927	0.041	0.143	1
ARHGAP35	-0.559392205	0.316	0.549	1
IL1R1	0.549978236	0.112	0.253	1
RUNX1T1	-1.587800652	0.255	0.319	1
SLC7A2	-0.338880653	0.673	0.868	1
SVIP	0.421946453	0.612	0.659	1
DUSP26	0.312397673	0.653	0.418	1
LIMA1	-0.667707229	0.245	0.44	1
CDH17	2.520748763	0.122	0.022	1
TAB2	-1.259606249	0.194	0.374	1
MTND6P4	-0.341894294	0.857	0.879	1
AC015914.1	-0.535437591	0.041	0.165	1
ABRACL	0.92994001	0.408	0.198	1
EIF4G1	-0.470763902	0.704	0.89	1
ADAR	-0.820227637	0.51	0.703	1
EXPH5	-1.90003403	0.122	0.154	1
AC135050.7	-1.602069454	0.204	0.165	1
ZNF888	-1.519658133	0.102	0.022	1
AC004540.2	2.465582118	0.102	0.011	1
OSBPL9	-0.672484975	0.306	0.527	1
HSPA4L	0.680258752	0.265	0.374	1
MEG3	2.31524565	0.235	0.132	1
ABITRAM	0.141005896	0.112	0.231	1
PSMB1	0.392792922	0.888	0.89	1
TMED8	-0.640755786	0.337	0.56	1
NABP1	1.672022688	0.082	0.198	1
TUBB2A	1.435229492	0.286	0.11	1
USP31	-0.843298237	0.051	0.198	1
SEZ6L2	-0.744667064	0.755	0.835	1
CHST7	1.470382943	0.102	0.055	1
MT.ATP8	0.282077544	0.99	0.989	1
FABP5	0.09851957	0.531	0.692	1
DSTN	0.297917845	0.98	0.945	1
CAMTA1	-0.262036413	0.469	0.692	1
SPCS2	0.471353983	0.837	0.824	1
TTF1	-1.839028267	0.112	0.275	1
COL27A1	-0.318981798	0.143	0.341	1
GLG1	-0.436040317	0.673	0.868	1
SMIM6	0.518028727	0.194	0.242	1
SNX22	-0.374386099	0.755	0.923	1
RTN1	-0.275945375	0.531	0.747	1
JAG1	-0.532929313	0.102	0.033	1
WDR59	-0.873328886	0.286	0.505	1
DUSP8	-0.070340052	0.173	0.352	1
PELP1	0.823678601	0.173	0.231	1
GDA	-0.495338632	0.204	0.418	1
NAPG	-0.722747636	0.469	0.659	1
FSTL5	-0.644647705	0.204	0.418	1
SEMA6A	1.47657944	0.255	0.319	1
EEF1A1P11	-0.300134383	0.776	0.901	1
POLR2A	-0.634480488	0.663	0.846	1
ARFGEF3	-0.425895549	0.816	0.945	1
OSBPL8	0.304150771	0.255	0.418	1
TCTA	-0.258532162	0.408	0.615	1
FFAR1	-1.215210496	0.316	0.505	1
CHMP7	-1.000538091	0.153	0.352	1
DLK1	3.071988976	0.061	0.044	1
COPS5	0.219095498	0.541	0.582	1
PDLIM2	-0.420217584	0.143	0.297	1
PROSER1	-1.502011911	0.143	0.308	1
RADX	-0.859734812	0.153	0.352	1
RPL34P18	0.347362703	0.694	0.527	1
NPTXR	-0.913704692	0.173	0.363	1
TRIM27	0.90733216	0.51	0.396	1
FXYD6	-0.518831747	0.49	0.692	1
PPP1R13B	-1.775298479	0.112	0.286	1
CKB	-0.070174838	0.418	0.637	1
YTHDF2	0.7167869	0.408	0.407	1
STARD5	2.034146005	0.041	0.033	1
TTC39A	-0.626084487	0.531	0.714	1
BCLAF1P1	-0.818789276	0.061	0.209	1
MVK	1.360228094	0.194	0.187	1
SERPINE2	-0.42318198	0.531	0.747	1
PLPPR2	-0.408643833	0.408	0.637	1
AC243919.1	-0.020644483	0.806	0.945	1
SNHG6	-0.343395965	0.551	0.758	1
KDELR3	-0.125211461	0.092	0.22	1
PSMB4	0.470813414	0.796	0.835	1
MTCO1P55	-0.16132744	0.133	0.319	1
ANKAR	-1.838588643	0.061	0.209	1
GHDC	-0.126729984	0.153	0.33	1
SLC12A7	-1.056347797	0.163	0.363	1
MGMT	-0.906633242	0.092	0.264	1
POMT2	-0.179585102	0.224	0.429	1
ATP6V1C1	0.52520883	0.49	0.275	1
UBE4A	-0.505412478	0.337	0.56	1
08-Mar	-1.124979876	0.163	0.363	1
SPRED3	-0.976322148	0.092	0.253	1
NCAM1	-0.809485672	0.235	0.451	1
ZDHHC8	-1.236542097	0.163	0.275	1
MTMR11	-0.245575048	0.112	0.253	1
KIF5C	-0.849692526	0.561	0.659	1
PABPC1L	-1.59574957	0.01	0.11	1
SMG7	-0.106440824	0.245	0.462	1
ZNF235	-0.792937278	0.01	0.099	1
ZNF510	-0.499390089	0.041	0.154	1
HNRNPA1P54	-1.277237638	0.02	0.132	1
NBPF3	-0.353540525	0.173	0.374	1
BDKRB2	1.448428031	0.082	0.022	1
RASAL2.AS1	1.236940403	0.061	0	1
CKS1BP7	0.063835595	0.061	0	1
MYH1	0.783397799	0.061	0	1
MMP26	0.501849033	0.061	0	1
N4BP2L2.IT2	0.78854311	0.061	0	1
ANKRD30B	3.178095546	0.061	0	1
C6orf132	0.119482418	0.061	0	1
ADAMTS3	0.256324283	0.061	0	1
LDHBP2	0.176770879	0.061	0	1
SLC35D3	2.168503749	0.061	0	1
RBP2	0.961979731	0.061	0	1
ZNF137P	0.391739809	0.061	0	1
CC2D1A	-1.333141707	0.173	0.308	1
LAPTM4B	-0.65153299	0.398	0.604	1
NEDD4L	-1.41770733	0.173	0.374	1
FAM120AOS	0.219325762	0.367	0.516	1
EIF1	0.363966754	0.99	0.956	1
MTO1	0.203033033	0.255	0.297	1
VAT1	0.221196334	0.735	0.78	1
AC002511.1	-1.673543017	0.041	0.176	1
ATG16L1	1.249941212	0.153	0.077	1
EIF3LP2	0.701092559	0.041	0.121	1
HMGB1P6	0.392816488	0.684	0.747	1
IBTK	-0.963692447	0.398	0.604	1
RPLP1	0.220102364	1	0.989	1
FAP	-0.715371508	0.276	0.495	1
TLK2	0.16507647	0.204	0.33	1
HINT2	0.805841663	0.469	0.374	1
RPS19P3	-0.097534699	0.561	0.341	1
IFI6	-0.663330896	0.633	0.813	1
EMBP1	-1.260405408	0.041	0.176	1
NRIP1	-0.87107307	0.276	0.341	1
HLA.B	-0.549280542	0.959	0.978	1
VPS29	0.370917576	0.724	0.67	1
FASTKD3	-0.713650214	0.082	0.242	1
RSAD2	-0.834642905	0.133	0.319	1
MUTYH	1.730452451	0.122	0.088	1
PLCXD3	-0.512938188	0.459	0.681	1
DDT	0.334563654	0.48	0.264	1
AL161804.1	-0.273505496	0.02	0.11	1
BX322784.1	-0.195660129	0.041	0.176	1
AMN	-1.6169199	0.01	0.099	1
PCSK2	-0.411090983	0.898	0.967	1
TOR3A	1.067532379	0.367	0.176	1
HERPUD1	0.717868952	0.653	0.505	1
SHISAL2B	1.147176082	0.398	0.231	1
AC090192.2	1.971773871	0.112	0.011	1
DICER1	-0.947847366	0.378	0.582	1
GALT	-0.95781847	0.102	0.275	1
CAMK2N1	-0.449726556	0.633	0.824	1
RPL5	-0.187034787	0.939	1	1
ZNF675	0.026982196	0.112	0.22	1
PSMC5	0.286766429	0.724	0.67	1
CNNM1	-0.391743297	0.439	0.659	1
BMF	0.453316919	0.153	0.044	1
AC055713.1	-1.768391003	0.337	0.451	1
FXYD5	-0.188617501	0.571	0.78	1
A1CF	-0.225929884	0.429	0.648	1
PCNX2	-1.099277594	0.184	0.264	1
LDHB	0.796204477	0.184	0.22	1
STAT3	-0.503502858	0.52	0.725	1
LRRC36	-1.714372368	0.031	0.154	1
SMIM4	0.110705805	0.602	0.769	1
SLC23A2	-0.476394186	0.204	0.396	1
CYLD	0.359568067	0.224	0.341	1
AHCYL1	-0.820125701	0.449	0.615	1
AL606807.1	-1.222423855	0.031	0.154	1
PCK2	-0.876801062	0.204	0.407	1
MDK	-0.153595723	0.561	0.769	1
AKAP13	-0.205314892	0.224	0.429	1
FASN	-0.737802301	0.194	0.396	1
MRLN	-0.631320003	0.194	0.396	1
NQO1	1.699086679	0.245	0.088	1
KIAA0232	-0.666540201	0.194	0.396	1
MAGEF1	0.180376428	0.327	0.462	1
CNKSR3	0.410531535	0.286	0.407	1
LTBP4	0.053046119	0.092	0.22	1
ANKRD18A	-0.579272592	0.143	0.33	1
DCTN3	-0.351101153	0.571	0.769	1
HIST1H4C	0.064865744	0.694	0.835	1
MLLT11	0.360749974	0.306	0.374	1
TOM1L1	-0.525296701	0.214	0.418	1
INTS6	-0.971706455	0.204	0.407	1
RPL36AP40	-0.163066179	0.02	0.132	1
ZNRF1	-0.629209876	0.214	0.418	1
KCNAB1	-1.935812945	0.092	0.242	1
AC137767.1	-1.870809031	0.071	0.099	1
MFSD10	-0.550462762	0.235	0.44	1
PCSK1N	-0.233176035	0.959	1	1
SPPL2A	-0.45194147	0.398	0.615	1
HYLS1	1.076755835	0.061	0.088	1
TMEM260	0.469881772	0.153	0.253	1
CFC1	-0.337681598	0.847	0.901	1
JUNB	-1.116685193	0.367	0.538	1
NFKBIZ	-1.576115117	0.122	0.297	1
SON	0.382984035	0.969	0.868	1
SNX29	-1.080189248	0.214	0.418	1
TUBB2B	1.460045439	0.214	0.066	1
TRIM38	1.449938367	0.204	0.209	1
AC117453.1	-0.714101398	0.051	0.022	1
CDC42BPB	-0.835545789	0.224	0.418	1
NCOA3	-0.86728957	0.286	0.495	1
KCNV2	-1.125701143	0	0.055	1
AC090578.3	-0.061883506	0	0.055	1
LINC01748	-0.165204173	0	0.055	1
AC104758.3	-0.396880147	0	0.055	1
ACTR3BP5	-0.572619269	0	0.055	1
AC024651.1	-0.596632239	0	0.055	1
PCDHA1	-0.928571019	0	0.055	1
PLEKHD1	-1.100496423	0	0.055	1
AL135908.1	-1.2905193	0	0.055	1
RAMP2.AS1	-2.153326186	0	0.055	1
PCDH9.AS3	-0.646911125	0	0.055	1
NLRC4	-0.819881149	0	0.055	1
HSPD1P2	-0.068832312	0	0.055	1
AL356608.1	-0.372690067	0	0.055	1
ITGB2	-0.9470008	0	0.055	1
RADIL	-0.966822206	0	0.055	1
AC007598.3	-1.71929911	0	0.055	1
CSPG4P10	-0.296715055	0	0.055	1
DCTN1.AS1	-1.216323912	0	0.055	1
TMEM220.AS1	-1.33165849	0	0.055	1
AC092123.1	-1.432408591	0	0.055	1
KLRA1P	-2.166702327	0	0.055	1
CRHBP	-0.718553973	0	0.055	1
AC092139.2	-1.193042263	0	0.055	1
MYH2	-0.144115746	0	0.055	1
AL157893.1	-0.657436072	0	0.055	1
AL034405.1	-0.840311389	0	0.055	1
AL356489.2	-1.397514593	0	0.055	1
HAPLN1	-1.442448647	0	0.055	1
AC026801.2	-1.95762323	0	0.055	1
AC106793.1	-0.227664692	0	0.055	1
AC009065.4	-0.233395575	0	0.055	1
LINC01354	-0.542055656	0	0.055	1
SCN10A	-0.556670142	0	0.055	1
LINC01792	-0.844996939	0	0.055	1
GRAP	-0.977303569	0	0.055	1
AC064836.4	-1.243445795	0	0.055	1
XRCC6P4	-0.08605844	0	0.055	1
LINC01087	-0.276683229	0	0.055	1
TNS4	-0.287349076	0	0.055	1
FAM230I	-0.642252311	0	0.055	1
DOCK11P1	-1.087035434	0	0.055	1
AC117373.1	-0.552606079	0	0.055	1
BX284668.2	-0.595244082	0	0.055	1
PCDHB8	-1.587695669	0	0.055	1
GPR132	-1.696159224	0	0.055	1
USP8P1	-0.05441633	0	0.055	1
MIR3198.1	-0.427627537	0	0.055	1
AL731769.2	-0.512573643	0	0.055	1
TP73	-2.350680469	0	0.055	1
RPL7P54	-0.084022932	0	0.055	1
AC024060.1	-1.043014523	0	0.055	1
PCDHGB2	-1.249334392	0	0.055	1
FAR2P1	-0.266231115	0	0.055	1
TRMT12	-2.261150247	0.051	0.055	1
STK32B	-1.784744325	0.071	0.22	1
TUBB3	-0.619974755	0.296	0.242	1
KCNMA1.AS1	-0.385628372	0.031	0.132	1
GTF2F2	-0.208222305	0.286	0.132	1
AC245060.4	0.872525337	0.276	0.121	1
CPLX2	-0.450160027	0.378	0.593	1
SLC6A17	0.848919692	0.306	0.286	1
DUSP14	1.642599287	0.184	0.055	1
RAC1	-0.346356096	0.837	0.912	1
CYP51A1.AS1	-0.282089585	0.01	0.088	1
FURIN	-0.820639249	0.429	0.593	1
MFSD14C	-0.747694339	0.224	0.429	1
TTC9B	2.628292843	0.122	0.022	1
GAD2	0.634671811	0.602	0.714	1
SMPD1	-0.680546451	0.48	0.659	1
PCDHB7	-1.067682632	0.01	0.099	1
COTL1	-0.842300628	0.337	0.538	1
KLHL3	0.628441011	0.214	0.297	1
RHOG	1.180254667	0.337	0.198	1
TMEM263	-0.321740172	0.5	0.703	1
FOCAD	-0.335443992	0.184	0.352	1
HIKESHI	0.686099672	0.429	0.242	1
CYBA	0.782635999	0.051	0.154	1
TJP2	-1.105420744	0.122	0.297	1
RASD1	1.147552825	0.561	0.385	1
MIR7.3HG	-0.584597103	0.388	0.604	1
PITRM1	-0.535067289	0.51	0.692	1
ARSA	-0.640970822	0.347	0.538	1
MZT2A	-0.557561377	0.694	0.791	1
OR51B6	-0.41210376	0.071	0.011	1
DNAJC21	-0.051980419	0.204	0.396	1
GOSR2	-0.925271902	0.388	0.462	1
CADM1	0.71363209	0.633	0.626	1
AK5	1.063300189	0.133	0.022	1
BEGAIN	0.698650373	0.102	0.011	1
PLIN3	-0.253694111	0.245	0.396	1
TBPL1	0.304270239	0.276	0.143	1
KIAA0895	-1.402754253	0.092	0.176	1
KATNAL2	-0.793376501	0.092	0.044	1
ZSCAN12	-2.480792752	0.041	0.11	1
AFDN	-0.642364253	0.357	0.571	1
ZSCAN30	-0.046203584	0.194	0.341	1
TMEM205	-0.497171513	0.633	0.769	1
VSTM2A.OT1	-1.853547186	0.01	0.099	1
AC090616.6	1.443093274	0.051	0.066	1
ADAM22	0.974687698	0.051	0.121	1
AQR	-0.698894588	0.265	0.429	1
PUS1	-1.513303172	0.082	0.088	1
DDX39A	0.695162195	0.582	0.374	1
AC091951.3	-0.501960652	0.041	0.165	1
HAUS8	1.305866576	0.082	0.077	1
INS.IGF2	0.76763085	0.173	0.044	1
GPR137	0.815492807	0.408	0.308	1
INSYN2A	1.386516028	0.031	0.066	1
CACYBPP2	0.592138687	0.418	0.352	1
PWRN1	0.973475778	0.153	0.209	1
CPVL	2.082944602	0.102	0.011	1
LRRC8A	-0.990190573	0.184	0.187	1
FSD1L	0.0307428	0.173	0.264	1
AC124798.3	0.898171401	0.122	0.022	1
STEAP1	-1.528273019	0.01	0.099	1
KCNK10	-2.268305322	0.02	0.099	1
EEF1A1P13	-0.292513878	0.796	0.901	1
PRR26	-1.325040444	0.051	0.176	1
CARTPT	0.51824402	0.092	0.011	1
ZNF680	-0.338248493	0.031	0.121	1
BCAM	-0.59886892	0.306	0.516	1
IP6K2	0.446052764	0.582	0.527	1
MRPS7	-0.539218425	0.286	0.473	1
AL133419.1	-0.589790793	0.02	0.11	1
FRMPD3	-1.074998136	0.02	0.121	1
SAE1	1.122366025	0.429	0.253	1
VPS50	-0.919891392	0.112	0.264	1
HDAC1	0.831478605	0.429	0.418	1
MT.ND6	-0.332088414	0.98	0.978	1
WASHC2A	0.440275482	0.429	0.429	1
FBXO16	0.506531842	0.082	0.132	1
MEFV	0.514312543	0.02	0.077	1
IFIH1	-0.740641012	0.194	0.385	1
NOS3	2.132710139	0.092	0.022	1
CHD1L	-0.599154565	0.092	0.242	1
JUN	-1.282155459	0.327	0.473	1
RPL5P11	-0.38046666	0.031	0.143	1
EIF3C	0.448319722	0.622	0.67	1
RNASEH2A	-1.256630584	0.112	0.231	1
CCNY	-0.587325477	0.184	0.374	1
AC105285.1	1.962151219	0.051	0.044	1
MYH10	-0.39493349	0.5	0.703	1
AC073264.3	0.425530478	0.092	0.011	1
AC079322.1	1.31575367	0.051	0.033	1
ZNRF2P1	-0.266663421	0.122	0.055	1
CD22	1.077459563	0.173	0.044	1
MTERF4	0.846432672	0.449	0.396	1
SDHAF1	1.099312076	0.276	0.121	1
SSPO	-1.154560135	0.071	0.209	1
B9D1	-0.265123979	0.296	0.473	1
DUS2	-0.605570987	0.031	0.132	1
SYT17	0.347305251	0.224	0.308	1
PAK2	-0.339957911	0.327	0.527	1
C19orf81	-0.62829459	0.194	0.385	1
NAPA	0.227762616	0.765	0.813	1
NCR3LG1	1.657174102	0.153	0.099	1
CACNG4	-2.002236614	0.061	0.187	1
TIMELESS	-2.086726891	0.061	0.165	1
AC069404.1	-1.266534787	0.01	0.099	1
LSS	-0.816916572	0.439	0.308	1
SSTR2	0.018226918	0.622	0.802	1
WFDC2	-1.617031633	0.041	0.165	1
C3orf35	-2.224849781	0.051	0.121	1
IFNAR2	-1.077123897	0.061	0.198	1
CDH22	1.038479525	0.102	0.022	1
HSPE1P5	0.289130058	0.265	0.11	1
STAG1	1.52679393	0.276	0.209	1
SMARCD3	-0.426200832	0.102	0.242	1
PDZD2	-0.555910146	0.224	0.418	1
RABEPK	0.235497231	0.194	0.253	1
AL731569.1	1.335723934	0.051	0.066	1
RBAK	-1.664502471	0.143	0.187	1
EEF1AKMT4	0.054580656	0.122	0.044	1
TTC12	-0.206923716	0.051	0.154	1
MED14	-0.219594497	0.245	0.132	1
SNUPN	0.889045991	0.163	0.165	1
ELL2	-0.071871318	0.857	0.967	1
ENAH	-0.728419476	0.184	0.363	1
AL139081.1	-0.176606253	0.082	0.022	1
SEPT7.AS1	-1.600447929	0.061	0.099	1
CHD3	0.199030293	0.357	0.451	1
TMEM8A	-0.333352063	0.296	0.484	1
CHRNA5	1.685124356	0.092	0.011	1
ST18	-0.059008681	0.398	0.593	1
RTN4RL2	-0.728201898	0.02	0.11	1
ELMO1	0.783711722	0.469	0.33	1
FP671120.4	-0.336666179	0.612	0.758	1
HMGB1	0.274124177	0.888	0.945	1
SSTR1	-0.396521896	0.327	0.527	1
SPECC1	2.422090839	0.112	0.066	1
EHD1	-0.712258973	0.112	0.253	1
SNX7	0.344754751	0.296	0.374	1
ZNF767P	0.958420101	0.224	0.077	1
HPS1	-0.271955209	0.469	0.67	1
UNC5CL	-1.056187327	0.082	0.231	1
RPS27	0.256044496	0.99	0.989	1
GC	-0.246296228	0.612	0.802	1
GRB14	-0.155031492	0.102	0.187	1
AC067945.1	-1.182615424	0.041	0.011	1
GLUD1	-0.685110386	0.398	0.527	1
B4GALT4	-0.722075521	0.153	0.33	1
IWS1	-0.082038994	0.306	0.396	1
ENDOG	-1.353639676	0.071	0.176	1
MYCBP2	-0.517395118	0.388	0.549	1
MCUB	-0.626584482	0.194	0.374	1
EBF4	0.38336528	0.092	0.132	1
GCK	-1.444968719	0.112	0.275	1
MANBAL	0.840017847	0.5	0.319	1
GJA3	-1.773521696	0.061	0.198	1
RBIS	0.432301623	0.551	0.538	1
GCFC2	0.941945974	0.327	0.297	1
HNRNPMP1	2.60714468	0.051	0	1
MRRFP1	0.081850728	0.051	0	1
TUFMP1	0.06223989	0.051	0	1
AC005899.6	0.993365155	0.051	0	1
AC010542.5	0.311603554	0.051	0	1
AC244636.2	0.043287081	0.051	0	1
AC092142.1	1.312652948	0.051	0	1
ZNF346.IT1	1.21764549	0.051	0	1
CACNA2D4	0.554826993	0.051	0	1
OR52N2	0.390841089	0.051	0	1
DLEU7	0.38395408	0.051	0	1
OR51I2	0.062584996	0.051	0	1
PEAR1	0.490698664	0.051	0	1
AP003392.6	1.104657252	0.051	0	1
CXCL3	3.65554349	0.051	0	1
AOAH	0.449522671	0.051	0	1
AC100757.1	0.111223074	0.051	0	1
AC099850.1	2.475732419	0.051	0	1
OR52I2	0.357141376	0.051	0	1
RPL7P58	0.05114348	0.051	0	1
CDH7	0.913738045	0.051	0	1
ADRA2A	0.474080901	0.051	0	1
LINC01685	0.213084838	0.051	0	1
CCDC75P1	0.045026206	0.051	0	1
AC005962.2	1.929932301	0.051	0	1
NBPF13P	1.525217638	0.051	0	1
SIX3.AS1	1.477294615	0.051	0	1
AL139260.3	0.995197438	0.051	0	1
NBAT1	0.496483719	0.051	0	1
SNCA.AS1	0.319287686	0.051	0	1
MGP	1.294167311	0.051	0	1
AC005410.1	-0.713084115	0.01	0.099	1
H1FX	-0.023051043	0.408	0.615	1
HMGB3P1	-0.11840396	0.01	0.099	1
MOBP	2.645698298	0.02	0.044	1
MAMLD1	-0.630765748	0.163	0.341	1
SMIM26	0.421492638	0.704	0.681	1
TMEM206	0.311495882	0.031	0.11	1
HIST1H2BK	-1.351922258	0.112	0.264	1
TSACC	-1.465226431	0.01	0.099	1
EPM2AIP1	-0.996914008	0.378	0.484	1
RAB3C	-0.792814954	0.337	0.527	1
ZNF85	0.100649489	0.092	0.198	1
RBM38	-1.983730626	0.01	0.099	1
HNRNPA1P52	0.244455466	0.082	0.187	1
TSPOAP1	-0.875491792	0.102	0.121	1
FRYL	-0.873059101	0.347	0.407	1
AP002770.2	-1.114720489	0.01	0.099	1
COX16	0.452844801	0.592	0.648	1
NPHS1	-0.054816847	0.031	0.11	1
NUDT5	0.045083614	0.357	0.473	1
APLP2	0.212541724	0.735	0.791	1
EMC6	0.634023458	0.398	0.341	1
BACE2	-1.227968161	0.112	0.253	1
BMPR2	0.615574935	0.429	0.582	1
RNF220	-0.123290557	0.48	0.626	1
ZNF518A	-0.93878593	0.153	0.319	1
ZKSCAN1	-0.283489272	0.735	0.857	1
MRPL41	0.352219014	0.714	0.703	1
PLPP3	0.108378671	0.041	0.11	1
YIF1B	0.464078076	0.571	0.451	1
GANAB	-0.669406546	0.602	0.736	1
GIPC1	-0.312478783	0.306	0.462	1
GMPR2	0.277906927	0.276	0.22	1
EGR4	0.457342973	0.02	0.11	1
ADIRF.AS1	0.307671957	0.02	0.077	1
AC011346.1	-0.815333204	0.255	0.451	1
UBE2Q2P1	-1.27245518	0.102	0.22	1
SCGN	-0.05560934	0.684	0.846	1
SVIL	0.763928429	0.224	0.209	1
CDC5L	1.067147793	0.551	0.363	1
YOD1	-2.027280464	0.031	0.143	1
ZNF500	0.531990943	0.102	0.143	1
CD302	-1.880770399	0.041	0.143	1
FBXL15	0.569941419	0.49	0.44	1
KNG1	-0.133233327	0.214	0.396	1
AL109615.1	-0.812772242	0.031	0.143	1
DST	-0.432674988	0.592	0.78	1
SAMD4A	0.611931429	0.255	0.33	1
TPM4	-0.429787353	0.602	0.769	1
ACSL1	0.672622981	0.286	0.121	1
UQCR10	0.486742751	0.898	0.824	1
KCTD16	1.522806238	0.092	0.099	1
AP001625.2	-0.273175408	0.071	0.011	1
ZNF808	-1.467295077	0.153	0.176	1
EML6	-1.249816079	0.163	0.22	1
FXYD3	-0.79984348	0.245	0.44	1
GCC2	-0.630650398	0.551	0.725	1
PPL	-0.340623984	0.551	0.747	1
PCSK1	0.968491082	0.378	0.308	1
AC004882.3	0.475029416	0.429	0.396	1
AC007750.1	-1.236446347	0.082	0.22	1
ENAM	-1.865936844	0.102	0.176	1
MED30	1.618775743	0.173	0.066	1
AC114491.1	0.261046581	0.367	0.187	1
ZNF22	-0.732207152	0.296	0.495	1
NFKBIE	1.155463273	0.122	0.066	1
AC092881.1	-0.614152645	0.439	0.549	1
LINC02595	-0.483110513	0.245	0.44	1
ZNF267	-0.69112364	0.092	0.066	1
OR52B2	-0.499558483	0.061	0.022	1
LIN9	0.036330627	0.01	0.077	1
SLC8A1	2.035697011	0.204	0.11	1
PHF1	0.968187699	0.276	0.187	1
TRA2B	-0.378598417	0.52	0.703	1
KRT18P8	-0.188179913	0.02	0.121	1
DCAF4L1	1.424370122	0.092	0.011	1
HECW2	-0.584969969	0.245	0.418	1
NDUFA6	0.200858558	0.827	0.758	1
LRRC6	0.598707725	0.051	0.121	1
FNTB	0.630466056	0.235	0.22	1
MYO18A	0.496311285	0.316	0.154	1
ZNF302	-1.565068369	0.235	0.396	1
NOL6	-0.961379225	0.316	0.505	1
ALDOA	0.250384795	0.939	0.912	1
EPM2A	-0.503907631	0.184	0.077	1
WDR13	-0.562973846	0.347	0.549	1
SNRPGP10	0.471437124	0.776	0.681	1
AC117457.1	-0.309835029	0.122	0.077	1
SMOC1	-0.408007252	0.265	0.462	1
CNBP	0.339934149	0.888	0.846	1
ZNF33A	-0.31109889	0.327	0.527	1
APCDD1L	-1.404325498	0.061	0.187	1
TPRKB	1.240998596	0.378	0.264	1
EIF4E2	0.504619442	0.5	0.505	1
AC079145.1	-1.729760958	0.02	0.033	1
ZSCAN9	1.315773367	0.143	0.033	1
L3MBTL1	1.958491943	0.133	0.033	1
PRICKLE3	0.535449574	0.02	0.077	1
DHFR	0.262636827	0.112	0.187	1
YRDC	-0.888501132	0.143	0.264	1
HERC4	-0.056750316	0.235	0.341	1
IMMP1L	0.197594517	0.51	0.604	1
CSGALNACT1	-0.324843099	0.255	0.44	1
NCKAP5	-2.260585171	0.02	0.11	1
DSP	-0.022866315	0.816	0.945	1
AC093809.1	0.318658177	0.51	0.341	1
PCNX1	-0.403679979	0.296	0.484	1
LINGO4	1.236763608	0.01	0.044	1
MSMO1	0.83894968	0.367	0.319	1
SLC35D1	-1.553115826	0.173	0.286	1
ANKRD20A4	0.714452614	0.184	0.055	1
CALB1	1.369817454	0.133	0.033	1
AC006504.5	-0.25849308	0.357	0.22	1
CARF	-0.714487943	0.082	0.22	1
TM9SF2	0.239176432	0.806	0.901	1
RPN1	0.146391263	0.837	0.912	1
SMN1	1.085706358	0.398	0.253	1
COX11	-0.622982541	0.327	0.527	1
MBTPS1	-0.736624837	0.357	0.538	1
LINC00242	-0.986083241	0.01	0.088	1
ARPC3	-0.325568022	0.765	0.912	1
LIMD2	-2.07982219	0.02	0.077	1
TBCC	-0.31046471	0.429	0.593	1
KCNK16	-0.210007135	0.439	0.626	1
VCL	1.236315204	0.286	0.308	1
CYP4F8	0.52938763	0.01	0.055	1
DNER	1.036064387	0.296	0.143	1
CAPRIN1	-0.764659068	0.571	0.725	1
TEX15	-1.29280009	0.041	0.011	1
RREB1	-0.587350113	0.531	0.473	1
CLDN12	0.650357255	0.378	0.242	1
TNFRSF11B	-0.723666602	0.133	0.077	1
AGPAT3	-0.955101669	0.184	0.363	1
ABHD10	0.701346323	0.367	0.264	1
GTF2IP4	-0.740949801	0.714	0.813	1
CMYA5	-0.74728602	0.776	0.813	1
PTGER3	0.295824152	0.112	0.22	1
SGPP2	-0.698147719	0.51	0.67	1
EMP3	0.526126834	0.296	0.132	1
SLC1A3	-0.843878269	0.051	0.176	1
EMC9	-0.43874773	0.133	0.286	1
NAGLU	-1.008581873	0.296	0.418	1
EP400	-0.948262901	0.184	0.363	1
MEGF8	-1.042647501	0.102	0.253	1
USP3.AS1	0.778728433	0.041	0.11	1
PRG4	-1.664642733	0.071	0.198	1
HIST1H4I	-0.822981797	0.133	0.297	1
PRELID1	0.433415419	0.786	0.626	1
ARHGEF40	-0.211076474	0.163	0.088	1
LPA	0.704107426	0.143	0.033	1
DPP10	-1.810164344	0.041	0.121	1
IKZF4	-0.800875316	0.071	0.209	1
AC005921.3	0.319210343	0.01	0.066	1
TMEM236	-0.097027842	0.459	0.648	1
CUL3	-0.982890936	0.378	0.44	1
PKD2	-0.971241226	0.276	0.33	1
AKR7A2	0.249071418	0.52	0.538	1
SYTL5	-1.579288996	0.01	0.088	1
FBXO10	-1.824420465	0.061	0.165	1
CRTAC1	-1.16392922	0.071	0.209	1
ACADS	0.237568535	0.153	0.176	1
APBB3	1.037736583	0.286	0.187	1
LOXL4	-0.098920619	0.541	0.725	1
ATG3	0.578779909	0.561	0.604	1
NIP7	0.608812716	0.184	0.275	1
OR52E5	-0.249393217	0.122	0.033	1
PDXK	0.869442951	0.561	0.462	1
XPO7	-1.931812291	0.153	0.253	1
RPA1	-1.432509977	0.122	0.176	1
NCKIPSD	-0.63612621	0.143	0.308	1
GRAMD1C	-1.996826836	0.051	0.143	1
RPL13AP2	-0.852532806	0.041	0.154	1
MICOS10P3	-0.448090752	0.184	0.352	1
KHDRBS1	-0.130245593	0.561	0.725	1
HMGB1P10	0.376527909	0.531	0.407	1
ZNF91	-0.679663985	0.51	0.703	1
KCTD12	-0.280686329	0.582	0.769	1
ISYNA1	-0.357387449	0.337	0.516	1
MTR	-1.000858457	0.194	0.374	1
DENND6A	0.525364746	0.133	0.22	1
PIK3CB	0.863972396	0.235	0.264	1
BMP5	0.701229552	0.224	0.099	1
AC004151.1	-3.412638587	0.01	0.088	1
PKP2	-1.361725658	0.153	0.176	1
TXNDC9	0.729178225	0.296	0.297	1
ROR1	-0.901834375	0.235	0.418	1
SNRPG	0.389185129	0.857	0.857	1
CYCS	0.266937067	0.847	0.681	1
ILRUN	-0.391155453	0.224	0.407	1
PPP3CA	0.484635964	0.755	0.681	1
MT.ND3	0.356918425	0.969	0.978	1
NOS1	-2.162325723	0.061	0.055	1
MAP11	0.948787295	0.133	0.187	1
RPS2P32	0.52848004	0.082	0.011	1
TXNL1	0.730111312	0.633	0.56	1
STARD10	-0.595808116	0.398	0.549	1
C1orf127	0.920373226	0.214	0.077	1
AC087457.1	0.250373597	0.102	0.022	1
SPPL2B	-1.111476527	0.316	0.407	1
CYP2U1	0.836082617	0.214	0.077	1
HIST3H2A	2.761478034	0.102	0.022	1
AC012615.1	0.55602523	0.102	0.176	1
PIK3AP1	2.539251133	0.082	0.011	1
HNF4A	0.93437864	0.48	0.44	1
TCHP	-0.049101582	0.102	0.187	1
CLHC1	-0.900191543	0.133	0.286	1
AC127035.1	-1.763554225	0.01	0.088	1
NPC1L1	-1.515550184	0.143	0.264	1
SSBP4	-0.563530296	0.49	0.681	1
C1orf159	0.283709486	0.071	0.143	1
IRAK4	-0.35289924	0.163	0.33	1
LINGO2	-0.596159625	0.061	0.187	1
ZNF155	1.745993383	0.102	0.022	1
EGFEM1P	-0.918697533	0.153	0.319	1
AC005540.1	-1.200825203	0.133	0.231	1
ABCA11P	-1.522941603	0.184	0.319	1
AL627422.2	-0.715099234	0	0.044	1
Z99127.3	-0.355835591	0	0.044	1
ARHGAP42P1	-0.066022083	0	0.044	1
NPAP1	-0.200591052	0	0.044	1
LINC01788	-0.041989372	0	0.044	1
RPS3P7	-0.074004544	0	0.044	1
SMTNL2	-0.259557552	0	0.044	1
C8orf31	-0.283800085	0	0.044	1
TSBP1.AS1	-0.471173359	0	0.044	1
COL1A1	-0.619295006	0	0.044	1
AP006623.1	-0.736194013	0	0.044	1
GPR171	-1.190185422	0	0.044	1
AL589666.2	-1.838989545	0	0.044	1
SLC15A2	-2.100676456	0	0.044	1
AC008894.2	-0.060533957	0	0.044	1
STAC2	-0.093774353	0	0.044	1
AP001273.1	-0.342447615	0	0.044	1
AC093620.1	-0.392249033	0	0.044	1
LINC01224	-0.548567642	0	0.044	1
EVC2	-0.628979546	0	0.044	1
NPAS1	-2.387850805	0	0.044	1
CICP5	-0.278695741	0	0.044	1
NEDD8.MDP1	-0.29600819	0	0.044	1
AL606468.1	-0.341617793	0	0.044	1
LINC02188	-0.535043526	0	0.044	1
QPCTL	-0.712969868	0	0.044	1
SHOX2	-0.755445586	0	0.044	1
LINC01858	-1.029507169	0	0.044	1
HYMAI	-1.649641517	0	0.044	1
COL9A3	-1.657207722	0	0.044	1
TMPRSS9	-2.208264315	0	0.044	1
PNMA3	-2.682715908	0	0.044	1
AC093155.1	-0.055182311	0	0.044	1
MTRNR2L4	-0.231097577	0	0.044	1
CRISPLD2	-0.45540837	0	0.044	1
C16orf97	-0.61673224	0	0.044	1
OR7E109P	-0.621275433	0	0.044	1
KCNQ5.AS1	-0.744459953	0	0.044	1
EID3	-1.095881069	0	0.044	1
CDC20B	-1.131573089	0	0.044	1
AC025265.1	-1.176030543	0	0.044	1
MIAT	-1.667013537	0	0.044	1
AL592211.1	-0.048500605	0	0.044	1
AL136226.1	-0.07790602	0	0.044	1
NKAIN4	-0.112924652	0	0.044	1
UNC13D	-0.117526467	0	0.044	1
CHAT	-0.17323669	0	0.044	1
AC117461.1	-0.188076479	0	0.044	1
OBSCN.AS1	-0.235789669	0	0.044	1
AL731577.2	-0.345243492	0	0.044	1
AC106886.2	-0.582636283	0	0.044	1
DPYD.AS1	-0.638100885	0	0.044	1
C3orf56	-0.672394917	0	0.044	1
AL953883.1	-0.699651267	0	0.044	1
HNRNPA1P29	-0.785168382	0	0.044	1
C12orf54	-0.869930218	0	0.044	1
HNF4GP1	-0.97232453	0	0.044	1
FZD10	-1.007082464	0	0.044	1
PPP1R14D	-1.178201767	0	0.044	1
AC126177.3	-1.446036917	0	0.044	1
PLAT	-1.576256719	0	0.044	1
E2F8	-1.700477793	0	0.044	1
AC025034.1	-1.734652121	0	0.044	1
AL590227.1	-0.044126406	0	0.044	1
AC093787.2	-0.107590511	0	0.044	1
AQP6	-0.267582497	0	0.044	1
AL137018.1	-0.783396392	0	0.044	1
KRT4	-0.81115394	0	0.044	1
AL359511.3	-0.926734389	0	0.044	1
LRRTM1	-1.112255034	0	0.044	1
ADAM18	-1.307722291	0	0.044	1
LINC01303	-1.776990178	0	0.044	1
RNA5.8SP6	-0.043680387	0	0.044	1
GSTT2	-0.111429157	0	0.044	1
PROCA1	-0.235834418	0	0.044	1
AC018557.2	-0.38003865	0	0.044	1
SUMO1P4	-0.395131614	0	0.044	1
TUBB8P7	-0.509416602	0	0.044	1
AP000708.1	-0.724129441	0	0.044	1
PARVG	-0.771078963	0	0.044	1
ESPL1	-0.833587484	0	0.044	1
ST8SIA6	-0.871106021	0	0.044	1
CALCA	-0.983216636	0	0.044	1
AC016924.1	-1.052764242	0	0.044	1
AC004690.2	-1.13908672	0	0.044	1
LINC02636	-1.156611995	0	0.044	1
CDH24	-1.268563885	0	0.044	1
RPS15AP6	-1.350032752	0	0.044	1
ADAM7	-1.524471125	0	0.044	1
ANXA2R	-1.94421306	0	0.044	1
TMCO5B	-0.079237254	0	0.044	1
AL713868.1	-0.929157026	0	0.044	1
AL445686.2	-0.952489988	0	0.044	1
LINC02021	-0.972679722	0	0.044	1
AC020934.1	-0.987282684	0	0.044	1
NDUFV2.AS1	-1.136129189	0	0.044	1
AL359636.2	-1.197555663	0	0.044	1
AC005692.1	-1.496733558	0	0.044	1
SAMD10	-1.858581139	0	0.044	1
ACOX2	-0.457634459	0	0.044	1
FRG2MP	-0.87929688	0	0.044	1
OR7D2	-1.174536502	0	0.044	1
GPBAR1	-2.1640523	0	0.044	1
AL353795.1	-0.06161684	0	0.044	1
IGHG3	-0.553922201	0	0.044	1
AC105916.1	-0.715294767	0	0.044	1
AC006042.1	-0.735110007	0	0.044	1
AL139274.1	-1.155423153	0	0.044	1
AL445685.1	-1.24141166	0	0.044	1
HCG9	-1.37361509	0	0.044	1
AC007743.1	-1.551942458	0	0.044	1
C9orf163	-1.748115949	0	0.044	1
SNORA79	-0.059523015	0	0.044	1
AL353705.1	-0.06683079	0	0.044	1
RNA5SP155	-0.101565195	0	0.044	1
LINC00324	-0.39313447	0	0.044	1
PRADC1P1	-0.435918373	0	0.044	1
SIAH3	-0.484316267	0	0.044	1
HOXD3	-0.576239715	0	0.044	1
CD37	-2.453727157	0	0.044	1
LINC01579	-0.352663744	0	0.044	1
ANKRD2	-0.590064432	0	0.044	1
TECRP2	-0.598287892	0	0.044	1
AC026771.1	-0.604418099	0	0.044	1
KIAA0408	-0.666492762	0	0.044	1
CALML4	-0.99432274	0	0.044	1
AL109811.3	-1.515613542	0	0.044	1
NNMT	-1.669889287	0	0.044	1
AC097375.3	-1.670089307	0	0.044	1
PIP5K1B	-1.971172541	0	0.044	1
GJB7	-2.776503043	0	0.044	1
AC023480.1	-0.637091748	0	0.044	1
MYCN	-0.764511891	0	0.044	1
AC079142.1	-0.941329269	0	0.044	1
ST8SIA6.AS1	-0.982583831	0	0.044	1
AC005343.1	-1.049212668	0	0.044	1
TEX14	-1.386668509	0	0.044	1
AF131215.5	-2.388179183	0	0.044	1
AC022382.1	-0.420330809	0	0.044	1
AC009996.1	-1.069868543	0	0.044	1
AL356234.1	-1.255311613	0	0.044	1
MIR548XHG	-1.294439539	0	0.044	1
CSF3	-1.355821259	0	0.044	1
AL353576.1	-1.641247282	0	0.044	1
CD8A	-1.698685272	0	0.044	1
CSTF3.DT	-0.327092696	0	0.044	1
AC022463.1	-0.732627231	0	0.044	1
AC007731.2	-0.826193619	0	0.044	1
AC072022.2	-1.251000939	0	0.044	1
GSTA8P	-1.553721736	0	0.044	1
CBX5P1	-0.087143484	0	0.044	1
EEF1DP5	-0.452477246	0	0.044	1
B3GALNT1P1	-1.848615071	0	0.044	1
IGFALS	-2.049663832	0	0.044	1
LINC02101	-2.189050894	0	0.044	1
TMEM183A	0.480221048	0.357	0.363	1
SMARCAD1	0.361642027	0.173	0.176	1
AC241585.2	1.277915116	0.276	0.143	1
SCAMP1.AS1	-0.045133846	0.173	0.077	1
GIT2	-0.717657133	0.224	0.396	1
FZD1	-0.835229772	0.184	0.11	1
C4orf19	-0.392279652	0.041	0.154	1
CLIC1	0.348323011	0.969	0.879	1
PRDX1	0.636683967	0.714	0.593	1
CTBS	-0.651250504	0.276	0.374	1
MRPL38	0.185605728	0.296	0.429	1
WIPF2	-0.551192796	0.265	0.451	1
PTPRF	-0.246468007	0.571	0.758	1
SPTSSB	0.141755207	0.418	0.56	1
BTBD7	0.695545959	0.357	0.385	1
NDUFAF7	1.131845543	0.102	0.077	1
BTG2	-0.986040669	0.214	0.396	1
RPS12P26	-0.125813312	0.041	0.154	1
GPATCH8	-0.163943322	0.306	0.462	1
AC080013.1	-1.922454683	0.041	0.088	1
RPL35P2	0.479573294	0.561	0.429	1
MMS19	-1.26966384	0.184	0.352	1
GALNT2	-0.650530451	0.224	0.396	1
KRAS	0.109202864	0.439	0.615	1
ALOX5	1.385792907	0.122	0.099	1
RBBP9	1.192376644	0.082	0.066	1
ZNF268	-1.914379723	0.173	0.253	1
SMNDC1	0.078960473	0.235	0.385	1
SUMO2	0.024867221	0.806	0.912	1
RPL21P75	0.320336764	0.867	0.813	1
MYEF2	-0.380930759	0.306	0.495	1
TUBBP1	-0.221758999	0.347	0.538	1
CCDC151	0.328292792	0.031	0.088	1
AC067750.1	-1.50292584	0.071	0.044	1
CCDC26	-0.570647126	0.143	0.286	1
RNF128	0.451987992	0.449	0.429	1
AC109583.3	-1.838517139	0.031	0.077	1
SETDB2	0.097655706	0.184	0.077	1
SLC35F4	0.496481136	0.143	0.253	1
TAF8	-0.496300234	0.214	0.374	1
ZDHHC18	0.230162777	0.092	0.176	1
SLC35E2A	-1.244380073	0.102	0.22	1
ANKRD13A	-0.891962377	0.153	0.319	1
ARHGAP10	0.179463035	0.102	0.242	1
CMIP	-0.934724846	0.224	0.407	1
CELA3A	-2.062433436	0.01	0.088	1
PMS2	-0.230663415	0.184	0.341	1
ARX	0.184051423	0.551	0.648	1
SIK2	-0.765237493	0.235	0.418	1
TIMP2	0.642763009	0.276	0.121	1
FAR1	0.414968728	0.214	0.297	1
HHIPL1	-0.29006781	0.051	0.165	1
OPHN1	0.071747459	0.092	0.22	1
AP3M2	0.583413554	0.082	0.11	1
GPM6A	0.993394004	0.194	0.066	1
MMACHC	0.049238825	0.235	0.187	1
ASPHD1	-0.284842121	0.367	0.56	1
PSMB10	-0.258497959	0.153	0.297	1
AL035587.2	0.302194424	0.051	0.121	1
RHOC	0.281091048	0.306	0.451	1
SCD5	0.573654342	0.204	0.077	1
DXO	0.650345165	0.296	0.143	1
GLUD2	-1.487969024	0.092	0.231	1
LASP1	-0.875160263	0.286	0.473	1
AL031281.2	1.574797573	0.031	0.033	1
RF00002.5	-0.893723868	0.163	0.308	1
FOXK1	0.046776538	0.357	0.198	1
NOX5	-1.815239598	0.02	0.044	1
ZBTB40	0.779434805	0.143	0.198	1
SGK3	0.685599983	0.408	0.396	1
RAB13	-0.730242905	0.286	0.385	1
FLVCR1.DT	0.387655112	0.133	0.044	1
RSRP1	0.271982308	0.408	0.505	1
SAMM50	0.057732651	0.204	0.286	1
SYT4	-0.431618705	0.541	0.659	1
SMAD4	-0.111091809	0.337	0.527	1
ANKRD18CP	-0.540953819	0.01	0.077	1
HECTD4	-0.652048264	0.388	0.582	1
MPC2	0.051215915	0.714	0.857	1
SRC	0.204405453	0.051	0.121	1
RAB6B	-1.387538782	0.092	0.22	1
GPRC5A	1.539771985	0.01	0.044	1
EPCAM.DT	-0.615190324	0.112	0.044	1
TMEM79	2.3103364	0.071	0.022	1
ANKH	-0.498342762	0.663	0.659	1
IP6K1	0.825759844	0.276	0.121	1
MRPS18B	0.636837395	0.582	0.495	1
PRLHR	1.721958757	0.133	0.033	1
TMEM214	-0.799814193	0.337	0.429	1
ASPDH	0.18069717	0.01	0.066	1
CALM2	0.225779934	0.969	0.989	1
RAB11FIP5	-1.329389434	0.133	0.22	1
WAC	-0.530242627	0.592	0.769	1
SLC9A3R2	1.214558785	0.265	0.231	1
STX18.AS1	0.758265126	0.041	0.088	1
HNRNPH1	0.412795976	0.929	0.879	1
DNAJB14	-0.433291023	0.245	0.429	1
TCF4	0.177162637	0.276	0.385	1
CLPTM1L	-0.200017057	0.337	0.516	1
ADGRA2	0.619532586	0.031	0.088	1
BAZ2B	-0.538758946	0.5	0.67	1
ENOSF1	-0.044212346	0.306	0.473	1
SPPL3	-1.291963917	0.153	0.242	1
RBM5	-0.889872761	0.469	0.495	1
ZMYM6	-0.690958862	0.224	0.154	1
ZNF236.DT	1.778614271	0.092	0.011	1
BECN1	-0.089184488	0.398	0.538	1
ACADSB	0.857268454	0.194	0.099	1
CYP4F3	-1.266029954	0.112	0.209	1
NTHL1	0.715946411	0.143	0.154	1
SST	-1.383585064	0.071	0.176	1
RPS3	-0.046636105	0.939	1	1
NDN	0.071057839	0.255	0.352	1
CD99	-0.105816309	0.939	1	1
ADGRG5	-0.782098117	0.173	0.341	1
SYNPO2	1.162419589	0.092	0.099	1
LRRIQ1	-1.032987298	0.061	0.176	1
RCOR3	0.885196627	0.347	0.374	1
AC124319.1	-1.048579048	0.459	0.615	1
UNC93B1	0.512599304	0.102	0.143	1
AL162595.1	-1.971396352	0.041	0.143	1
ATG10	0.154406597	0.255	0.396	1
SNTG1	-0.166549701	0.296	0.473	1
CDC37L1	0.743454757	0.367	0.275	1
SLC35F6	0.576964044	0.653	0.626	1
PLEKHA4	1.524871961	0.041	0.055	1
TXNDC5	-0.795038529	0.184	0.341	1
PUS3	-1.386675174	0.092	0.231	1
GGA1	-0.439835753	0.265	0.418	1
GPR119	-0.669448336	0.327	0.516	1
H2AFJ	-0.336141899	0.602	0.78	1
MRPL4	0.410288562	0.398	0.253	1
TMX3	-0.159418555	0.163	0.319	1
NCALD	-0.390696908	0.296	0.44	1
SDAD1P1	0.953472321	0.092	0.011	1
ZFYVE19	-0.581289871	0.122	0.253	1
WWC1	-0.763054254	0.286	0.429	1
MAPK13	-0.683306397	0.367	0.538	1
CEP164	-0.466663191	0.255	0.407	1
TMEM94	1.036960678	0.367	0.22	1
VCPIP1	-0.781040519	0.173	0.341	1
WWTR1	0.81651499	0.398	0.264	1
EPHA4	-1.462352547	0.02	0.11	1
ATF4	0.31382694	0.765	0.824	1
AP001267.1	0.544241498	0.204	0.286	1
FUT10	2.183178484	0.082	0.033	1
SLC5A1	-0.317449172	0.143	0.275	1
C12orf76	-0.543233302	0.276	0.462	1
SLC24A1	-0.641173538	0.143	0.099	1
FASTKD2	-0.807281504	0.143	0.297	1
AC138649.1	-0.821728387	0.276	0.462	1
SNHG9	0.574976877	0.633	0.527	1
SCG5	-0.087723382	0.969	0.989	1
ABCC1	0.09175766	0.112	0.22	1
ELAVL3	0.114427871	0.02	0.077	1
AC073861.1	-0.041142322	0.888	0.978	1
RAB11FIP3	-2.080912119	0.122	0.275	1
USP28	-0.959316646	0.112	0.077	1
MRPS18C	0.435099673	0.684	0.495	1
MAP3K2.DT	1.996779353	0.112	0.066	1
SMIM25	0.812514449	0.01	0.044	1
AC093274.1	-1.00746891	0.031	0.099	1
SNX8	1.483707917	0.235	0.11	1
CPNE3	-0.509528274	0.602	0.736	1
ZNF331	0.934080895	0.367	0.22	1
TMED3	-0.150899892	0.704	0.846	1
SELENBP1	-1.149582478	0.071	0.176	1
SLC22A18	-0.032066765	0.041	0.099	1
FGD4	1.209447662	0.347	0.253	1
ZNF669	2.840774486	0.092	0.022	1
COX7A1	0.659548082	0.347	0.286	1
AC009054.2	1.287147401	0.092	0.011	1
UBL5	0.125895223	0.878	0.945	1
EIF2AK1	-1.082650658	0.429	0.516	1
LRFN3	-0.912655497	0.102	0.231	1
AKAP10	-0.564645331	0.092	0.231	1
RTL5	-0.604494012	0.122	0.275	1
AL033527.5	-0.681256947	0.031	0.132	1
CLU	-0.151017365	0.98	0.989	1
AL354824.1	1.209238681	0.092	0.011	1
RACGAP1	1.734751704	0.051	0.033	1
CNOT3	-1.024844986	0.143	0.297	1
NXN	-0.225683971	0.061	0.154	1
RPL21P7	0.114946358	0.173	0.055	1
DYNLT3P1	-0.061547927	0.01	0.088	1
AP3B1	-0.215373869	0.388	0.56	1
PRXL2B	0.224371174	0.071	0.121	1
Z97989.1	2.016614214	0.041	0.022	1
NUDT9	0.932768395	0.551	0.418	1
ADCY9	-0.767022818	0.092	0.231	1
DMTN	0.191050782	0.408	0.484	1
MGAT4B	-0.981732758	0.286	0.374	1
SERPINA1	-0.732597809	0.918	0.967	1
ZNF93	-1.020597573	0.031	0.132	1
TULP4	0.171485886	0.51	0.626	1
OR11A1	-0.19666146	0.02	0.11	1
DACT3	-1.384971038	0.031	0.022	1
NPAS4	0.931391522	0.041	0.077	1
TTLL6	-1.791957522	0.031	0.132	1
ITPR1	-1.1391561	0.306	0.418	1
TMEM167A	0.331690958	0.724	0.56	1
AC095350.1	-1.456743735	0.031	0.033	1
RRP1	-0.745449759	0.143	0.154	1
AC127164.1	-1.101908803	0.051	0.165	1
EMP1	2.774069943	0.071	0.011	1
MTCYBP18	0.349193934	0.531	0.396	1
PIGP	0.423846729	0.408	0.407	1
AC027698.1	0.85826969	0.031	0.077	1
AC024028.1	-0.118979375	0.01	0.088	1
MAOB	-0.180140861	0.133	0.286	1
AL161430.1	-1.6164453	0.01	0.088	1
TENM4	-0.963441252	0.112	0.242	1
DDX21	-0.865036201	0.49	0.604	1
AC023424.3	-1.144760418	0.01	0.066	1
LTBP2	-0.485764921	0.01	0.088	1
SMLR1	-0.108691346	0.02	0.088	1
AC007038.2	-2.235583909	0.031	0.121	1
PTPN7	-0.722469294	0.01	0.077	1
AC087521.2	1.344237407	0.112	0.022	1
AC126323.6	-2.277767205	0.02	0.022	1
SLC35A1	0.925901045	0.255	0.11	1
HMGN3	-0.053768407	0.694	0.835	1
PNPLA6	-0.39541982	0.255	0.429	1
FOXP4	-0.318302118	0.388	0.571	1
DRG2	-1.102153451	0.153	0.187	1
VRK3	0.023967164	0.306	0.418	1
UGDH	0.3192861	0.755	0.681	1
FAM162A	0.715718722	0.571	0.418	1
LARP6	1.519279145	0.112	0.022	1
PSMA1	0.409471559	0.755	0.714	1
KDM6A	-0.534885182	0.071	0.198	1
MRPL22	0.451243915	0.388	0.429	1
SLC35B4	-0.228122006	0.071	0.198	1
ARHGEF12	-0.428448326	0.439	0.626	1
IL20RA	1.964627917	0.143	0.055	1
FAHD2A	-1.53042021	0.122	0.132	1
HIGD1A	-0.15646034	0.724	0.868	1
KRT18P61	0.166548661	0.02	0.077	1
SLC5A3	-0.416920546	0.122	0.099	1
C19orf44	0.368449893	0.071	0.154	1
ZNF143	1.085818504	0.122	0.121	1
CORO1C	0.964769908	0.347	0.187	1
PSMB8	-0.590399042	0.255	0.429	1
RPS10	-0.158730614	0.959	0.923	1
TPP1	-0.083236884	0.663	0.758	1
STK3	-0.796572866	0.153	0.297	1
ERCC8	0.572968387	0.031	0.077	1
PDK4	-0.265011964	0.551	0.637	1
RPSAP19	-0.237390419	0.449	0.637	1
ZNF438	-0.766672839	0.02	0.099	1
XIST	-0.724205521	0.102	0.044	1
HLA.DRB1	1.93028488	0.02	0.033	1
AC091607.2	-1.995467204	0.02	0.088	1
FAAP20	0.425965676	0.663	0.637	1
PFN2	-0.292975935	0.571	0.736	1
LAMC2	0.802613051	0.337	0.187	1
NTRK2	-1.339662236	0.092	0.22	1
AC245060.7	0.769174609	0.327	0.187	1
EFHD1	1.523388103	0.041	0	1
LINC00536	1.076821243	0.041	0	1
AL137847.2	0.696529477	0.041	0	1
RPL21P50	0.367860744	0.041	0	1
AC137761.1	0.316153184	0.041	0	1
HNRNPA1P2	0.10852536	0.041	0	1
AL138900.2	0.966750161	0.041	0	1
THSD7B	0.815179879	0.041	0	1
RNU4ATAC14P	0.244932171	0.041	0	1
SPART.AS1	1.29516872	0.041	0	1
ERFE	1.281151608	0.041	0	1
AC005520.5	0.740019268	0.041	0	1
C16orf46	0.392575392	0.041	0	1
SPON1.AS1	0.216390322	0.041	0	1
RNU6.5P	0.044721085	0.041	0	1
ISCA1P2	0.041582356	0.041	0	1
SSBP3.AS1	1.988564097	0.041	0	1
AC072039.1	0.924125641	0.041	0	1
DKFZP434K028	0.887831131	0.041	0	1
OFD1P2Y	0.561905019	0.041	0	1
OR51B5	0.175888279	0.041	0	1
C14orf178	0.077226443	0.041	0	1
SS18L2P1	0.049307759	0.041	0	1
AOX3P	1.617124287	0.041	0	1
LBX2.AS1	1.346207291	0.041	0	1
AC079760.2	1.286760229	0.041	0	1
AC104781.1	1.252199521	0.041	0	1
AL138831.2	1.018783462	0.041	0	1
AP003168.2	0.933817855	0.041	0	1
TEX21P	0.723096771	0.041	0	1
EFCAB10	0.486614836	0.041	0	1
AC006511.2	0.147160162	0.041	0	1
AC079922.2	0.119073545	0.041	0	1
AC103746.1	0.11460248	0.041	0	1
RGCC	2.030379761	0.041	0	1
RF00019.178	0.867150042	0.041	0	1
IP6K3	0.753195562	0.041	0	1
AL354872.1	0.313020732	0.041	0	1
PLGLB1	0.302570571	0.041	0	1
LHX9	0.244323213	0.041	0	1
AC093766.1	0.08773708	0.041	0	1
RPSAP49	0.048042739	0.041	0	1
PRC1.AS1	1.500258693	0.041	0	1
AC104982.1	1.39008156	0.041	0	1
APOD	1.334014235	0.041	0	1
AGER	1.272702718	0.041	0	1
AC002057.1	1.266903069	0.041	0	1
AC234775.4	1.164184957	0.041	0	1
RPL35AP32	0.996884036	0.041	0	1
AC084782.2	0.806786714	0.041	0	1
OLR1	0.735774434	0.041	0	1
ZIM3	0.704846692	0.041	0	1
TNFAIP2	0.549023759	0.041	0	1
AC002116.2	0.473965401	0.041	0	1
AC073314.1	0.104517391	0.041	0	1
AC017013.1	0.092360659	0.041	0	1
MYL6P1	0.07208209	0.041	0	1
OR51G2	1.531772594	0.041	0	1
AC022415.2	1.302419291	0.041	0	1
BST1	1.292609623	0.041	0	1
LINC01539	0.646211125	0.041	0	1
AC008403.3	0.562856287	0.041	0	1
AC022098.1	0.343677593	0.041	0	1
AC025524.2	0.256780359	0.041	0	1
SNORD3B.1	0.164867317	0.041	0	1
OR52P2P	0.07621036	0.041	0	1
CHTF8P1	0.071641972	0.041	0	1
AC140134.2	0.06098808	0.041	0	1
AC112247.1	0.046415093	0.041	0	1
AC099522.2	1.394956152	0.041	0	1
IGSF5	1.28496356	0.041	0	1
AC093827.5	1.040578768	0.041	0	1
ALOX15	0.998754697	0.041	0	1
LINC01426	0.956890916	0.041	0	1
RPS12P16	0.898618409	0.041	0	1
ENPP7P7	0.620180262	0.041	0	1
LINC01619	0.429229504	0.041	0	1
ADAMTS19	0.418873532	0.041	0	1
LINC01733	0.404532573	0.041	0	1
ZNRF2P2	0.223812741	0.041	0	1
KCNIP3	0.18901431	0.041	0	1
AC010547.6	0.187085536	0.041	0	1
SPTLC1P2	0.177205924	0.041	0	1
PPEF1	0.164443783	0.041	0	1
AC245100.1	0.152431378	0.041	0	1
RN7SL525P	0.120522993	0.041	0	1
GPR1.AS	0.0888404	0.041	0	1
LINC01007	0.083804328	0.041	0	1
OR52E4	0.068328573	0.041	0	1
AL022328.2	0.84216855	0.041	0	1
RRS1.AS1	0.812868201	0.041	0	1
LINC00592	0.791248677	0.041	0	1
SAMD7	0.733640324	0.041	0	1
AL031846.2	0.694704058	0.041	0	1
NRG3	0.431957942	0.041	0	1
SNRPGP4	0.414880058	0.041	0	1
AC093850.1	0.081245468	0.041	0	1
AL023806.4	0.688537444	0.041	0	1
ANKRD30BP1	0.515992521	0.041	0	1
GYG1P1	0.064251827	0.041	0	1
AC244502.1	0.930599535	0.041	0	1
EEF1A1P30	0.771769214	0.041	0	1
AC009133.6	0.030592363	0.041	0	1
C15orf56	1.007807349	0.041	0	1
FOSL1	2.158931427	0.102	0.033	1
SNX14	0.596640865	0.449	0.495	1
ABCE1	0.834305724	0.337	0.286	1
SLC25A1	-0.547969591	0.418	0.538	1
C11orf49	0.138595362	0.408	0.549	1
PIPOX	1.094918504	0.133	0.088	1
CYHR1	0.657642752	0.337	0.286	1
AC073107.1	1.188162209	0.133	0.099	1
SPAG4	0.703008525	0.041	0.077	1
RRS1	-1.036656733	0.071	0.198	1
ERCC6	-1.662992101	0.092	0.198	1
ZNF264	-0.633070201	0.214	0.385	1
C2CD5	-0.967226506	0.194	0.363	1
TMEM178B	-0.18814724	0.286	0.462	1
EIF4A2	0.078812734	0.724	0.846	1
PAK3	-0.458862892	0.602	0.736	1
MBOAT7	-0.542729833	0.469	0.615	1
KIAA0355	-1.102894438	0.255	0.22	1
TOLLIP	0.259318422	0.704	0.758	1
ZNF430	-1.290219383	0.173	0.187	1
C9orf147	1.592385652	0.071	0.055	1
BICD2	-1.697612446	0.102	0.209	1
TUB	1.482136876	0.194	0.088	1
SQOR	0.566070852	0.337	0.374	1
KLHL31	1.213250357	0.143	0.088	1
AC020951.1	0.612228666	0.01	0.055	1
SMURF2P1	0.641032449	0.133	0.121	1
LINC01197	0.127283406	0.02	0.077	1
BUD23	-0.104750823	0.531	0.659	1
KCNT2	-2.127334252	0.041	0.077	1
LATS2	0.716743933	0.01	0.044	1
NME9	-1.457156339	0.01	0.055	1
KISS1R	2.398096593	0.112	0.022	1
MOB1A	0.278378023	0.367	0.451	1
ZNF562	0.31826936	0.347	0.396	1
ATP5ME	0.281634547	0.949	0.901	1
CDH4	-1.497542973	0.031	0.121	1
PPFIA3	-0.992498787	0.265	0.374	1
FAUP1	0.290472951	0.633	0.571	1
PHF23	0.173029542	0.276	0.308	1
HUWE1	-0.422006775	0.653	0.736	1
SLC8A2	0.303511282	0.092	0.198	1
GTF2H1	0.836732004	0.337	0.275	1
MAST4	-0.552434307	0.337	0.396	1
GPR155	-0.465903993	0.071	0.198	1
IARS2P1	-0.382050668	0.071	0.198	1
FGFR1	0.261425476	0.622	0.725	1
SENP7	0.094733391	0.224	0.33	1
MLYCD	-1.23075236	0.122	0.22	1
AP002884.1	1.646124425	0.061	0.022	1
TIA1	-0.951015856	0.327	0.429	1
AL591846.1	0.291576241	0.684	0.637	1
AC092428.1	-3.041737283	0.02	0.099	1
ATCAY	-0.788670277	0.071	0.198	1
AC010422.8	0.410737937	0.704	0.593	1
ZNF512B	1.349760856	0.051	0.099	1
ROGDI	-0.118965372	0.449	0.593	1
PCGF7P	0.531163099	0.01	0.044	1
RIMKLA	0.472488089	0.112	0.187	1
AGFG2	-0.997657534	0.214	0.341	1
SPIRE2	0.54778802	0.214	0.198	1
TMBIM1	0.061936665	0.551	0.714	1
ZNF454	2.200682312	0.071	0.011	1
XPR1	-0.177136087	0.439	0.626	1
MALSU1	0.809661703	0.429	0.264	1
ZNF365	1.403427552	0.112	0.022	1
CDC42BPA	-0.535801689	0.429	0.615	1
SHC2	0.594245568	0.245	0.363	1
STUM	0.455713339	0.01	0.055	1
PSMA3	0.399189442	0.806	0.758	1
ZMYM3	2.158497666	0.163	0.077	1
PMAIP1	0.826512201	0.143	0.143	1
TMEM14A	0.628669934	0.582	0.418	1
PARP9	-0.515135466	0.224	0.396	1
TUBA1B	-0.335525367	0.949	0.912	1
AC105250.1	-0.204899107	0.061	0.176	1
NEU1	0.553043255	0.735	0.593	1
FAM156A	-0.350282601	0.041	0.132	1
AGFG1	-0.409478272	0.173	0.33	1
CLEC16A	-0.882854748	0.133	0.22	1
N4BP2L1	0.426520178	0.224	0.198	1
AC011043.1	-0.728379514	0.102	0.242	1
SPRED1	-0.845707815	0.041	0.143	1
TMEM127	-0.411154167	0.245	0.407	1
CACNB1	1.51589074	0.112	0.022	1
WWC3	0.085514432	0.122	0.198	1
DEPTOR	-0.804482565	0.102	0.242	1
PHLPP1	0.688632553	0.112	0.022	1
TUSC3	-0.232841466	0.827	0.912	1
CRB3	-0.799508287	0.245	0.418	1
CTTN	0.321414491	0.653	0.747	1
ZNF439	0.894300585	0.153	0.044	1
ACIN1	-0.240950928	0.449	0.626	1
PFDN2	0.566185444	0.724	0.615	1
CHD6	-0.28525781	0.51	0.692	1
SYT3	-0.935197906	0.092	0.22	1
AL365440.1	0.320945662	0.265	0.121	1
PNRC1	-0.660720828	0.49	0.67	1
PRR12	0.71395435	0.133	0.132	1
KTN1.AS1	-0.345287793	0.051	0.154	1
PPIA	0.095183992	0.949	0.989	1
TM9SF4	-0.47276376	0.276	0.451	1
AMZ1	-0.911075039	0.02	0.099	1
SMURF1	0.998975897	0.173	0.231	1
RGPD1	-1.006262724	0.041	0.143	1
MTRF1	1.123925102	0.112	0.022	1
GLCE	2.447920872	0.041	0.033	1
NUDT4B	0.2137465	0.112	0.022	1
AL355312.6	-1.115903785	0.082	0.209	1
SLC25A44	-0.83751562	0.235	0.407	1
DNPH1	-0.427133771	0.378	0.56	1
NFXL1	-0.681516252	0.214	0.385	1
FAM135B	-0.653959427	0.235	0.407	1
DNAJC27	1.378788454	0.153	0.044	1
PQLC3	0.564965562	0.143	0.143	1
SH2D3C	0.912325405	0.112	0.022	1
RPGR	1.455505646	0.133	0.088	1
CIRBP	-0.047927968	0.755	0.89	1
NOVA1	-0.385699469	0.347	0.527	1
DIP2C	-0.33159904	0.276	0.44	1
AREL1	0.772635533	0.204	0.297	1
MANEAL	-0.757615511	0.163	0.319	1
CASP9	1.413794668	0.153	0.11	1
PRRC2A	-0.311426417	0.408	0.593	1
EGLN2	0.116408472	0.316	0.44	1
CNST	0.050183841	0.143	0.264	1
AL645568.1	1.640627317	0.133	0.044	1
WTIP	-1.472522059	0.041	0.143	1
FAM167A	-0.486845936	0.337	0.516	1
AC099560.2	0.210271169	0.908	0.912	1
MTRR	-0.828104946	0.184	0.341	1
ITGA7	-2.467254661	0.031	0.121	1
PKD1	-1.667524249	0.143	0.253	1
SLC16A4	-0.262296607	0.082	0.198	1
GNG4	-0.495083591	0.612	0.758	1
ITPK1	0.046131816	0.367	0.549	1
C1orf43	0.18606683	0.867	0.769	1
TIMMDC1	0.722794251	0.357	0.33	1
SCAMP4	-0.541089167	0.367	0.538	1
NUP205	-2.245462188	0.122	0.176	1
ARID2	0.618144952	0.459	0.297	1
PAXBP1.AS1	-0.804901972	0.061	0.165	1
RPS27L	0.560803603	0.796	0.769	1
ASPH	-0.397413221	0.602	0.648	1
BAMBI	-0.78617013	0.224	0.396	1
SEC61G	0.390823661	0.878	0.857	1
NELFB	-0.871779357	0.224	0.396	1
GGT1.1	0.186891027	0.133	0.033	1
RAMP2	-0.769513462	0.051	0.154	1
MED4	0.545219224	0.408	0.407	1
MAN2B2	-0.994670942	0.173	0.33	1
RAMACL	0.634849503	0.388	0.231	1
SMDT1	0.137427978	0.816	0.89	1
PDHA1	-0.507017368	0.439	0.615	1
B3GNT5	-1.812776936	0.051	0.143	1
LINC00987	-0.846622515	0.031	0.121	1
NONO	-0.296566495	0.663	0.824	1
TBC1D32	0.136790102	0.296	0.154	1
ZNF511	0.511376643	0.316	0.176	1
INTS4P2	0.39319323	0.082	0.011	1
GALNT13	-0.08480521	0.153	0.308	1
DBET	-0.062936722	0.01	0.077	1
ZNF786	-1.937553243	0.041	0.143	1
AMACR	0.465740115	0.184	0.253	1
SYTL2	-0.183649986	0.051	0.143	1
C16orf95	0.211444191	0.02	0.066	1
TRIM2	1.234839056	0.347	0.286	1
TSHZ1	-0.093902271	0.194	0.352	1
THNSL1	-0.499967349	0.041	0.143	1
TRIM39	0.239215115	0.153	0.066	1
FFAR4	1.735356173	0.071	0.055	1
ARL15	-0.755524609	0.153	0.286	1
STC2	-0.665019918	0.153	0.308	1
HS2ST1	-0.971255543	0.153	0.308	1
AL355802.1	-1.066575287	0.306	0.473	1
ETV1	0.29872503	0.367	0.516	1
SOD1	0.310981153	0.918	0.868	1
YWHAG	0.218109493	0.408	0.495	1
ATG12	0.812908084	0.459	0.462	1
TNS2	-1.222142484	0.112	0.253	1
SCUBE1	-1.031034042	0.02	0.099	1
FOSB	0.694509174	0.051	0.143	1
CELF3	-0.470790896	0.276	0.451	1
KHDC4	0.23011686	0.296	0.407	1
LINC01128	0.700664874	0.5	0.516	1
ZNF394	-0.27491121	0.122	0.253	1
LMO1	0.07295858	0.48	0.604	1
PITPNM2	-1.439113088	0.082	0.176	1
ERCC4	0.43156012	0.061	0.154	1
RNF208	-1.44603557	0.01	0.077	1
AL359844.1	1.149195865	0.01	0.033	1
ADPGK.AS1	0.524865469	0.061	0.143	1
CDK20	-1.42863251	0.122	0.176	1
NDUFB9	0.409357824	0.827	0.802	1
NT5DC1	-0.221193293	0.286	0.22	1
CU633967.1	-0.05525069	0.082	0.198	1
NUMA1	-0.935298535	0.255	0.429	1
RNU6.618P	-0.055974036	0.01	0.077	1
MYO10	-0.509911462	0.378	0.56	1
AL365271.1	0.936615067	0.051	0.022	1
MTX3	0.114085888	0.214	0.33	1
MRC1	-0.383411417	0.286	0.462	1
AF127577.4	-2.000636251	0.082	0.154	1
SORT1	-0.393059724	0.469	0.648	1
MYLK.AS1	2.405319173	0.061	0.022	1
GFOD2	-0.605132375	0.378	0.56	1
AC068205.2	-0.123664749	0.184	0.088	1
AC104809.1	0.122286572	0.01	0.055	1
AGPS	1.538151705	0.255	0.165	1
MRPL28	0.284522417	0.551	0.396	1
ALDH2	-1.010120194	0.265	0.374	1
ZBTB39	-1.794060113	0.031	0.121	1
RPL9P28	-0.056463228	0.173	0.319	1
RN7SL648P	-0.722086558	0.041	0.143	1
BCORP1	-1.371928273	0.071	0.077	1
ZNF117	-0.196968854	0.061	0.154	1
ADRB1	0.113301127	0.02	0.099	1
KDM4B	-1.00934666	0.184	0.209	1
BIRC6	-0.660972852	0.673	0.736	1
ATP6V1E1	0.398356488	0.673	0.648	1
WDR60	-0.542913431	0.245	0.407	1
ZDHHC15	1.595435201	0.122	0.033	1
RPL12P8	-0.170299415	0.082	0.209	1
AC053527.1	0.965883836	0.071	0.011	1
PXMP4	1.877693665	0.173	0.077	1
AC107373.1	-0.060414096	0.02	0.099	1
ZP1	1.890021245	0.02	0.022	1
SLC2A1	0.665021434	0.255	0.253	1
F12	1.32782548	0.102	0.066	1
B3GAT1	-1.529803932	0.01	0.077	1
RASGEF1A	-0.414523299	0.041	0.132	1
CDV3	0.45059073	0.643	0.462	1
RBM33	0.282806784	0.224	0.308	1
ZNF138	-1.04757316	0.102	0.143	1
IL15RA	-1.490007643	0.02	0.099	1
FBXO34	-1.319769647	0.092	0.22	1
HES1	-0.858489213	0.316	0.429	1
ZNF550	-1.288976435	0.112	0.143	1
PDE1B	1.304468412	0.041	0.077	1
C9orf16	-0.519672659	0.439	0.615	1
CCDC86	0.582513124	0.286	0.264	1
HECTD3	-0.091970402	0.153	0.297	1
RPS26	0.267730125	0.959	0.956	1
BFAR	-0.41202207	0.673	0.747	1
PTPN18	-0.635084021	0.316	0.495	1
ERG28	-0.493624164	0.337	0.505	1
TMEM121	0.095528591	0.031	0.088	1
SLC38A10	-0.567586305	0.571	0.714	1
AC138207.3	0.265062319	0.143	0.066	1
AP001496.2	0.574293854	0.184	0.066	1
EPB41L3	-0.417943177	0.52	0.692	1
BTBD2	-0.753115741	0.153	0.242	1
TMEM143	1.201645784	0.051	0.088	1
AP002748.3	1.152170224	0.102	0.099	1
DVL3	-0.33031876	0.337	0.516	1
AC005912.1	0.241591011	0.959	0.912	1
GEMIN6	-0.826433962	0.061	0.176	1
LINC01266	-0.347321233	0.02	0.088	1
FAM162B	1.204223438	0.031	0.055	1
KCNC4	-0.406654843	0.265	0.429	1
TMEM38B	1.142403304	0.276	0.242	1
ZNF66	0.149987194	0.102	0.176	1
RBM12	-0.779173348	0.286	0.462	1
CD276	0.722814823	0.357	0.198	1
RPL4P5	-0.21369948	0.173	0.33	1
TMEM246	0.336870535	0.48	0.44	1
AC245052.4	-0.697553288	0.041	0.143	1
AC133435.1	-1.572241987	0.224	0.352	1
XRCC2	-1.338164737	0.031	0.011	1
POLD3	-0.516803649	0.071	0.176	1
RIC8B	-0.755122546	0.184	0.33	1
BCL3	-0.3995783	0.173	0.33	1
LBR	2.073372302	0.184	0.11	1
MKRN1	0.914675338	0.439	0.319	1
STXBP6	0.339900973	0.214	0.319	1
UOX	2.16545608	0.071	0.033	1
MAPK8IP2	-0.8291298	0.337	0.505	1
FYB2	-1.407155789	0.092	0.209	1
JUP	0.364034962	0.439	0.56	1
POLR2B	-0.422489531	0.316	0.495	1
ZHX3	-0.800852035	0.163	0.253	1
EPS15L1	0.92014338	0.235	0.165	1
MUC5AC	0.533460594	0.01	0.055	1
METTL23	0.787679497	0.255	0.286	1
PPIC	1.966922034	0.071	0.033	1
CCDC138	0.356093352	0.02	0.077	1
SAMD15	-2.737401175	0.031	0.099	1
LAMTOR5	0.340993434	0.888	0.846	1
PDCD4	-0.417198976	0.5	0.67	1
RNPS1	-0.11574902	0.571	0.725	1
PRMT1	0.209919346	0.684	0.681	1
OS9	-0.402128186	0.755	0.813	1
TOR1A	-0.681889657	0.214	0.363	1
PCA3	1.226353629	0.082	0.022	1
AL022324.1	-0.469992979	0.051	0.143	1
MBD1	-0.657598654	0.184	0.341	1
CHCHD2P2	0.142979805	0.306	0.396	1
SARS	0.218388128	0.827	0.78	1
AC010970.1	-0.132315381	0.041	0.143	1
MRPL3	0.259883806	0.5	0.549	1
ZNF714	-1.265414931	0.041	0.143	1
EHBP1L1	-0.504231566	0.112	0.242	1
AL356488.3	0.691809652	0.02	0.044	1
RPP25L	-0.906206948	0.122	0.264	1
ARID4B	-0.515758493	0.49	0.659	1
SETDB1	-0.808882634	0.184	0.341	1
BBX	-0.042708671	0.5	0.67	1
ILF2	0.342441889	0.643	0.604	1
MAK16	0.789105665	0.184	0.198	1
TGFBRAP1	-0.692365477	0.153	0.297	1
RAPGEFL1	-2.027719475	0.01	0.077	1
TFG	-0.174599287	0.49	0.659	1
DAGLB	1.071434959	0.184	0.165	1
FSIP2	1.23266894	0.184	0.066	1
STOM	1.493097635	0.133	0.099	1
MT1G	2.262635285	0.194	0.088	1
BCCIP	0.612297519	0.622	0.451	1
AC104083.1	-0.526815377	0.051	0.143	1
DTX2P1.UPK3BP1.PMS2P11	-0.534427987	0.061	0.176	1
DRC7	1.534606275	0.01	0.044	1
ARHGAP1	-0.021494379	0.541	0.714	1
EIF5A2	1.57184438	0.163	0.066	1
EZR	-0.209544854	0.827	0.934	1
ZNF503	0.346928961	0.184	0.066	1
TXNDC11	-0.59296297	0.306	0.462	1
SEPT7P9	0.483414091	0.122	0.033	1
ZNF503.AS2	0.606665853	0.112	0.033	1
TNFRSF11A	1.134308255	0.194	0.077	1
FEV	-0.53293026	0.52	0.692	1
HPN	-1.487964794	0.061	0.165	1
DZANK1	-0.728715224	0.092	0.066	1
DYNC1I2P1	1.322381654	0.265	0.132	1
MCTS1	0.462843994	0.52	0.44	1
PARD3B	-1.867001332	0.061	0.143	1
CCNI	-0.26200458	0.755	0.868	1
STAU1	-0.521385247	0.439	0.615	1
SYNE1	0.36187858	0.51	0.538	1
AP001062.1	-0.709996865	0.082	0.033	1
AL031595.2	1.62631395	0.031	0.077	1
AK4	1.954422241	0.133	0.044	1
SLC22A17	-0.379485405	0.745	0.879	1
ISL1	-0.480622346	0.755	0.857	1
PRR3	-2.131238964	0.071	0.187	1
CLEC3A	2.29051192	0.061	0.022	1
USP8	-0.719068633	0.49	0.637	1
RPL22P2	0.14252953	0.214	0.088	1
PREPL	0.090808489	0.418	0.495	1
AL513218.2	0.598951841	0.082	0.011	1
HFM1	1.29457444	0.071	0.033	1
KIAA0391	0.604115046	0.031	0.099	1
AAMDC	0.707497252	0.316	0.275	1
ABHD2	-0.368537347	0.5	0.67	1
LRRC47	-0.338310475	0.265	0.429	1
PDZD4	-1.305876969	0.061	0.165	1
EID2B	0.493079111	0.051	0.099	1
CPM	-1.519667594	0.041	0.099	1
SSUH2	0.835300579	0.02	0.055	1
DDIT3	0.695009348	0.439	0.341	1
SRXN1	0.648599383	0.388	0.242	1
ABCA3	-0.996466469	0.286	0.33	1
CD68	0.402656225	0.184	0.077	1
GFM1	0.26535798	0.316	0.396	1
PLAUR	1.02565849	0.071	0.121	1
PPP1R9A	0.430491111	0.388	0.495	1
RFX7	-0.741438562	0.153	0.297	1
AMBN	-1.251591574	0.02	0.077	1
HLA.DPB1	-2.743998751	0.02	0.088	1
RAB27A	-0.658352756	0.337	0.495	1
DDX17	-0.488083294	0.857	0.945	1
AL022323.1	-1.165729845	0.01	0.077	1
TMEM56	-1.18605558	0.255	0.396	1
ZNF790	0.071215256	0.071	0.143	1
TTN	-0.919491299	0.48	0.516	1
AC007365.2	-0.164356604	0.031	0.121	1
BCLAF1	-0.555130524	0.643	0.758	1
AC005838.2	-0.18809516	0.01	0.066	1
AL354920.1	-2.061737997	0.031	0.099	1
MLANA	-1.369984459	0.031	0.099	1
MIA2	-0.350675373	0.663	0.758	1
ZNF329	0.346358075	0.071	0.187	1
WDR43	-0.129577014	0.429	0.33	1
TRIM44	-0.852567533	0.439	0.582	1
CBR4	-0.546435662	0.439	0.615	1
COX6A2	1.304634826	0.082	0.011	1
INCENP	-0.403159789	0.204	0.363	1
SDC2	-0.679172121	0.51	0.637	1
TM4SF18	0.272262433	0.061	0.011	1
MED9	1.10560577	0.173	0.11	1
MINAR1	-1.611684506	0.071	0.077	1
CA5B	-1.550357779	0.082	0.198	1
WDR87	-0.363350768	0.051	0.011	1
AC010325.1	-0.01672306	0.102	0.187	1
ZEB1	-1.200075633	0.133	0.275	1
GPC6	-0.55034753	0.449	0.626	1
AC027020.2	1.721629984	0.031	0.022	1
NTAN1P2	0.269369141	0.01	0.055	1
EMB	-0.650647206	0.255	0.418	1
RNPEP	-0.465465312	0.265	0.429	1
TCN2	-0.325679071	0.071	0.165	1
INPP5E	1.525821579	0.143	0.044	1
UBP1	1.20588918	0.245	0.11	1
SLC35G5	-1.131771559	0.01	0.077	1
SMPD4	-1.026529183	0.439	0.582	1
PLEKHH3	-1.737675484	0.082	0.121	1
C3	0.977949997	0.122	0.121	1
MED20	1.551541377	0.153	0.11	1
AP000437.1	0.467003389	0.01	0.055	1
AL354811.1	-1.013402919	0.01	0.077	1
MAGIX	-0.38517452	0.173	0.308	1
EEF1A1	-0.217611088	0.98	1	1
AARS	0.598563977	0.592	0.418	1
AL118516.1	1.03961494	0.245	0.11	1
GCNT3	0.106070233	0.224	0.132	1
IFI35	0.022122659	0.071	0.143	1
FAM174B	0.432908813	0.653	0.593	1
RPL13P12	0.390156202	0.888	0.934	1
NIN	0.609740148	0.214	0.088	1
ZNF326	0.239430032	0.296	0.396	1
CLDN4	-0.462751757	0.337	0.505	1
FITM2	-0.851884868	0.133	0.275	1
CXCL8	5.446533477	0.041	0.055	1
LINC01547	-2.329886706	0.041	0.132	1
ALG8	0.025205383	0.286	0.418	1
SLC25A45	0.776985816	0.327	0.176	1
KNL1	-0.527904676	0.01	0.066	1
GAPDHP61	0.994062791	0.082	0.011	1
PANK1	0.892982472	0.031	0.066	1
DPF1	-0.278025806	0.082	0.187	1
RIN1	-1.974610363	0.031	0.121	1
CNTNAP3B	-1.27379964	0.102	0.187	1
THUMPD3	-0.037806561	0.235	0.341	1
SLC13A3	-0.358940784	0.01	0.066	1
VPS37D	0.785936475	0.163	0.055	1
RHD	-0.623699825	0.041	0.033	1
LINC01664	-0.351910554	0.051	0.011	1
CASC15	0.278984523	0.082	0.154	1
KCND3	-0.739051162	0.194	0.352	1
KCNIP1	-0.310904973	0.133	0.275	1
IKZF5	-0.011195423	0.327	0.209	1
[truncated: 32,942 more rows]
